# Supplementary material for: Temporal Shifts in Climate-Influenza Dynamics: A Multi-Subtype Analysis in Southern China Spanning the COVID-19 Era
Source: Transbound Emerg Dis. 2025 Aug 11;2025:5581162. doi: 10.1155/tbed/5581162 (PMC12360877; doi:10.1155/tbed/5581162)
Supplement: Supporting Information 2 — A/H3N2 positive rate and corresponding SHAP values and raw data for climate factors. [file 5581162.f2.csv]

date	time_part	temp	feelslike	humidity	winddir	windspeed	sealevelpressure	cloudcover	visibility	solarradiation	solarenergy	uvindex	DTR	absolute_humidity	PM2.5	PM10	NO2	temp_shap	feelslike_shap	humidity_shap	windspeed_shap	winddir_shap	sealevelpressure_shap	cloudcover_shap	visibility_shap	solarradiation_shap	solarenergy_shap	uvindex_shap	DTR_shap	absolute_humidity_shap	PM2.5_shap	PM10_shap	NO2_shap
2011/1/5	pre	3.422007722	1.133848134	69.72998713	130.936036	19.52123552	889.4893179	53.31647362	9.531274131	129.6261261	11.19498069	5.167310167	8.288416988	4.266629109	66.86498559	97.70733613	32.31041845	-0.12792708	0.116890974	-1.2559866	0.07513525	-0.24474381	0.24300335	0.4785357	-1.6101545	-0.17239565	-0.14200372	0.21811782	0.52072114	-1.7777097	0.8516026	0.19563852	0.68651634
2011/1/12	pre	3.728828829	1.637837838	64.52921493	130.789704	18.56821107	886.3314028	44.47824968	9.323938224	140.1279279	12.1029601	5.527670528	9.625611326	4.030249228	68.5068482	103.9038354	35.02081283	-0.33556852	0.06695816	-1.0341499	0.60958785	-0.21585646	0.117072284	-0.25805104	-1.7462128	-0.20917127	-0.12282899	0.076451674	-0.6222705	-1.652977	0.6630425	0.7043192	1.4756006
2011/1/19	pre	2.83963964	0.468983269	69.94813385	100.1362934	19.57734878	888.776834	52.61801802	8.852252252	138.1039897	11.93114543	5.420849421	8.314157014	4.115914541	71.98706077	106.6835526	35.89961185	-0.088213824	0.10257477	-0.74507403	-0.008800087	-0.9089762	0.2005126	0.09294453	-0.98637986	-0.47409666	-0.13601533	0.00206407	0.14107528	-1.6718953	0.5321198	0.45005456	1.0439732
2011/1/26	pre	4.45006435	2.558687259	73.3034749	111.0436293	18.2006435	890.2316602	55.87837838	7.737451737	141.2069498	12.2009009	5.571428571	8.686100386	4.803476078	78.19027415	106.9092471	35.46728587	-0.29786518	0.07687248	0.11239521	-0.13494503	-1.0861367	0.10510674	-0.35972217	0.081616774	-1.0730186	-0.12968686	-0.006194871	-0.34830055	-2.0079927	0.29095292	0.3824913	1.1202184
2011/2/2	pre	5.649163449	4.198326898	64.18635779	148.318018	16.56718147	887.7250965	30.67039897	9.410939511	173.9341055	15.01454311	6.640926641	11.53951094	4.552733262	70.68466868	102.083454	30.96098189	-0.5621716	0.2436859	-0.43547246	-0.6427021	0.29808757	0.1257963	1.039363	-1.6630174	-0.72403324	0.10749092	-0.12650277	-1.3968872	-1.4807703	0.5655344	0.9436008	0.9083411
2011/2/9	pre	10.49202059	9.336422136	72.82934363	135.8745174	19.73346203	878.5786358	41.21737452	8.944015444	159.4265122	13.75572716	6.124839125	11.44671815	7.057627321	80.1819628	116.7115592	33.54033904	-0.037043232	0.079077065	-0.4487669	-0.39953527	0.26448277	0.5446494	-0.14179735	-2.081057	-0.8167632	-0.13305601	0.04485592	-1.2304974	-0.979475	0.2538553	0.63012815	0.8971546
2011/2/16	pre	5.797297297	4.085971686	76.18211068	101.8474903	18.60888031	884.6187902	63.15971686	8.645559846	143.2172458	12.35958816	5.541827542	8.324453024	5.456426584	58.06949148	82.83754444	25.12165174	-0.19158354	0.10117823	-0.9003913	0.5223147	-0.8875435	-0.1573078	-0.31572396	-0.29891175	-0.95990336	-0.16249585	-0.2421233	0.5412522	-1.5174574	0.50100756	0.06681909	-0.26690426
2011/2/23	pre	10.93989704	10.22805663	72.87940798	115.8934363	16.25495495	881.7786358	42.37413127	8.112483912	182.2456885	15.73397683	6.815958816	11.23268983	7.264772728	69.5139489	99.99047258	31.81886548	-0.17184179	0.094505996	-0.28291345	-0.48125902	-0.5954643	0.29740047	0.049426585	-0.6388404	-1.3775089	0.09448188	-0.118436776	-1.4573026	-0.8249149	0.40858614	0.734939	0.5117448
2011/3/2	pre	10.78803089	9.571685972	72.54646075	123.3207207	21.51570142	883.4410553	48.85907336	9.468468468	194.071686	16.75920206	7.113256113	10.4034749	7.162747448	55.79625053	83.77392725	29.70937458	-0.14795192	0.13455439	-0.44698277	-0.37675625	-0.69254446	0.20153926	-0.07479784	-2.0215414	-0.9742347	-0.082256064	0.04219374	-0.7702779	-0.9127085	0.31461602	-0.06408532	0.9284774
2011/3/9	pre	11.01299871	10.32059202	69.11042471	125.4638353	18.4994852	883.6795367	56.15444015	8.809137709	174.8733591	15.10656371	6.483912484	10.33371943	6.920833266	57.91164892	93.89269369	29.99050161	-0.17730899	0.06340067	-0.7386921	0.05047673	-0.86510813	0.019217689	-0.9189518	-1.2483132	-1.1340239	0.09093566	-0.12534526	-0.16637191	-0.7658264	0.23921049	0.3427338	0.8233344
2011/3/16	pre	11.90694981	11.11222651	65.97181467	151.1079794	22.55830116	883.1238095	62.53474903	10.76949807	190.6243243	16.46383526	6.917631918	11.22033462	6.987255919	54.02393133	91.64181863	29.38157059	-0.4070499	-0.3983515	-0.5318	1.7112712	0.17385216	0.18843538	-0.105357066	-2.8787556	-1.0066311	-0.07570644	-0.025717465	-1.1246852	-1.3486027	0.003418019	0.07519035	0.865676
2011/3/23	pre	10.99253539	10.03886744	73.61081081	118.1572716	21.56550837	883.4166023	69.55109395	9.980694981	189.9453024	16.398713	6.824967825	9.211711712	7.362026053	45.31053676	78.08633242	28.48775733	-0.3512859	0.08984086	-0.3408879	-0.42082563	-0.50379103	0.2959927	-0.47789243	-1.2354975	-1.0328724	0.10994258	-0.06631567	-0.12829673	-0.96176	-0.23910639	-0.064487256	0.17448217
2011/3/30	pre	13.41827542	12.99073359	58.72844273	125.139897	17.45418275	884.5033462	46.31621622	11.66499356	228.772973	19.76036036	7.934362934	12.38610039	6.83184553	54.39775592	101.9420777	29.73210227	-0.32440734	-0.20266983	-0.8145753	-0.13432068	-0.8493453	0.0675895	0.014196106	-1.4579376	-1.023227	-0.060819544	0.07950312	-0.7895327	-0.9694568	-0.13681592	0.738723	0.85493684
2011/4/6	pre	14.15096525	13.63809524	73.06756757	137.5328185	19.40785071	881.662677	55.37335907	9.36048906	205.4447876	17.73564994	7.145431145	10.25186615	8.891769851	52.43766901	86.37141028	29.09558944	-0.17919978	-0.20148088	-0.32288703	-0.4359915	0.15954699	0.26446426	0.30948237	-2.4006507	-1.0603703	-0.059559066	0.017971125	-0.9747846	-1.2106434	0.14969918	-0.21272811	1.2375828
2011/4/13	pre	18.86177606	18.7960103	70.16100386	157.5093951	18.55250965	878.4752896	49.89240669	9.458815959	233.8292149	20.19485199	8.016731017	11.76924067	11.33751083	59.70705095	97.10744211	28.79088788	-0.106331944	-0.21261889	-1.0972617	0.046716724	-0.046825133	0.58034825	0.08893728	-1.0898405	-1.0001285	0.020472886	0.012554297	-1.7367104	-1.2619364	0.22643577	0.00663964	0.050703656
2011/4/20	pre	18.95559846	18.88854569	66.22870013	158.5824968	21.30694981	876.5126126	51.16885457	11.60501931	238.4194337	20.57863578	8.069498069	11.54066924	10.76154694	50.86824858	86.45511891	27.2140824	-0.1590205	-0.19357246	-0.5986347	0.33549213	-0.24106784	0.62020123	0.022091396	-1.6313318	-1.48395	0.033249717	0.35620412	-1.2845162	-1.1528538	0.12250903	-0.21064313	0.4031382
2011/4/27	pre	21.58648649	21.4975547	61.2048906	176.1777349	20.3975547	873.4024453	47.897426	12.56640927	249.2610039	21.51904762	8.238095238	13.28069498	11.59795481	52.87718111	95.99218271	28.22717209	-0.2578823	-0.21627389	-0.5456831	-0.4197848	-0.64583194	0.6665827	0.12815799	-1.4574124	-1.3056351	-0.023876013	0.5728547	-0.47946092	-1.1713605	0.004251081	0.11630597	0.2895809
2011/5/4	pre	20.75804376	20.90617761	72.48468468	158.257529	19.68828829	873.2916345	65.41003861	11.11814672	205.7474903	17.76640927	7.041184041	10.21776062	13.09077267	48.66494961	87.98682104	24.16364592	-0.24886273	-0.1670201	-0.7432785	-0.594477	-0.11375699	0.64259475	0.05095476	-1.0475734	-1.172197	0.026572995	-0.037074853	-0.66795	-1.120671	0.15039735	-0.40740523	0.14894147
2011/5/11	pre	24.25250965	25.16936937	72.51261261	171.7745174	21.59279279	870.3317889	51.16447876	12.58146718	240.6177606	20.78635779	7.797940798	10.61531532	16.00612005	36.82112061	62.01868511	21.69245458	-0.003800364	-0.07085637	-0.6191138	-0.1407789	-0.48467147	0.5915649	0.2722263	-1.884235	-1.4098352	-0.049910687	0.5936065	-0.8989257	-0.41970906	-0.22951463	0.011523202	0.11093178
2011/5/18	pre	23.03873874	23.11068211	65.78146718	166.2929215	17.78185328	874.3005148	48.82290862	12.31209781	257.8415701	22.27915058	8.203346203	12.03088803	13.55100537	39.98140295	71.32882561	24.8276753	-0.08816344	-0.19101113	-0.752874	-0.36217892	-0.38265562	0.8595989	0.19653526	-1.649896	-0.73354435	0.032886542	0.50360036	-1.3505936	-1.1404717	-0.22857626	0.06522555	0.29024652
2011/5/25	pre	19.91737452	19.99253539	73.06859717	118.3393822	19.03127413	874.8741313	60.65186615	11.16821107	233.6534106	20.17709138	7.567567568	9.88983269	12.56396945	40.88963146	68.89448747	22.59687495	-0.15380915	-0.28053012	-0.39283365	-0.5396649	-0.6013019	0.56849706	-0.11885112	-0.8281011	-0.8856957	0.02873276	-0.032621585	-0.26097733	-1.1526147	-0.23733808	-0.098805904	0.06520521
2011/6/1	pre	23.43603604	23.67232947	67.86550837	158.9	17.18880309	873.1211068	49.07374517	10.95611326	258.9240669	22.36924067	8.281853282	11.36048906	14.30109597	50.216034	83.69814805	24.9840888	-0.1104998	-0.16699626	-0.93816125	0.08193907	-0.40385765	0.7706014	0.07432259	-1.1774255	-0.6952582	-0.13088186	0.3096008	-1.7019267	-1.0639604	0.011243326	-0.25547397	0.062267736
2011/6/8	pre	25.5957529	27.0963964	76.53513514	177.9666667	18.99111969	869.1256113	64.21981982	11.44375804	225.9342342	19.5048906	7.341055341	9.603732304	18.22270002	39.55518209	64.83688942	21.13595242	-0.3956625	0.43115938	-0.15603544	-0.54780924	-0.32214174	-0.25821006	0.26842192	-1.8007302	-0.9884997	-0.122394614	-0.02825591	-0.76868963	0.026274672	-0.41382706	0.13121375	-0.35935944
2011/6/15	pre	25.07670528	26.401287	79.98082368	151.0826255	18.15701416	869.3055341	74.1029601	11.32419562	203.1234234	17.54620335	6.62033462	8.303861004	18.4957938	33.77499713	55.96424375	20.17619042	-0.13582638	-0.7725879	0.029795753	-0.30487424	-0.456824	-0.5297709	-1.4893893	-0.38321838	-0.6539082	-0.07924161	-0.66539115	0.4506175	0.38361117	-0.35614562	0.32476723	-0.5363494
2011/6/22	pre	26.16898327	28.23899614	79.88249678	144.343758	19.36692407	867.3435006	71.44015444	13.03281853	224.5945946	19.4010296	7.191763192	8.595495495	19.63956324	29.0645381	48.44222859	18.95686664	-0.76705456	-0.050979946	-0.33974206	-1.0195011	0.10817424	-0.41644302	-0.66671586	-1.2174094	-0.821172	0.047796037	-0.48340964	-0.8094024	2.2145622	-0.6628232	1.1700273	-1.4609443
2011/6/29	pre	26.18481338	28.001287	78.61943372	161.8451737	19.5957529	867.9020592	60.12084942	12.26898327	222.7890605	19.24221364	7.073359073	8.632561133	19.34612002	32.85345375	55.58718832	18.52732616	-0.67948407	-0.09659964	-0.47590253	-0.43076047	-0.3985341	-1.1901492	-0.011440865	-1.5882761	-0.90563226	0.001497652	-0.21670176	-0.5853537	2.2228065	-0.4749294	0.73621595	-1.2716533
2011/7/6	pre	27.97477477	31.23539254	74.66241956	198.0059202	20.92625483	867.5472329	63.33423423	14.40900901	262.4387387	22.67310167	8.301158301	9.55006435	20.28907168	29.44351117	50.67379476	17.16596408	0.72261655	0.17607528	-1.067775	-2.243544	-0.42049915	-0.2775336	0.20104806	-1.8767159	-0.74288183	-0.05923318	-0.024370989	-4.990422	3.8518696	-0.577278	1.2020804	0.7283178
2011/7/13	pre	25.84903475	27.67361647	79.84967825	142.2370656	15.8952381	869.1976834	78.36550837	10.52265122	204.1293436	17.62960103	6.696267696	7.974646075	19.28354267	39.85546064	64.6496648	18.88971632	-0.40327582	-0.29574847	0.031596057	-0.49794343	-0.8686793	-1.6318563	-1.3159711	-0.3071717	-0.8926595	-0.18429857	-0.44813225	0.34160897	2.3066359	-0.4958561	0.66587085	-1.3156555
2011/7/20	pre	26.4958816	28.48519949	78.79485199	164.4086229	15.61634492	866.3760618	52.20579151	10.44890605	227.1127413	19.61763192	7.279279279	8.768983269	19.72848099	40.21527326	63.94283169	18.98592011	-0.8841157	-0.17570084	-0.7352725	-0.40618613	-0.15269482	-1.149339	0.39910278	-0.04667383	-1.0632364	-0.05823514	-0.2422934	-1.5311033	2.1826634	-0.28209797	0.41539845	-1.6560665
2011/7/27	pre	28.71222651	32.74594595	74.9985843	165.5232947	18.05456885	868.7630631	52.61737452	13.59189189	234.6097812	20.26640927	7.50965251	9.832175032	21.22258173	36.52638709	60.13628667	18.65643319	-0.16836315	0.63318664	-0.24211596	0.106522985	-0.09158942	-0.89905953	0.39402896	-1.5854294	-0.29216245	0.08048654	-0.39866337	-3.164647	1.6443195	-0.26629445	0.096421584	-1.0575329
2011/8/3	pre	26.86203346	29.38005148	78.06010296	163.9258687	16.23552124	868.7712999	65.16808237	12.601287	232.1561133	20.05032175	7.586872587	8.986872587	19.94653914	33.44101916	56.06255956	17.96993788	-0.924826	0.681484	0.06400171	-0.2897497	-0.37065786	-1.2798536	-0.3517488	-2.1154134	-0.9273187	-0.003043538	-0.7714811	-0.3816531	1.9451138	-0.40422127	0.8174573	-0.82833946
2011/8/10	pre	27.13243243	29.80849421	79.05353925	166.857529	16.25559846	868.405148	56.6048906	11.57438867	211.5737452	18.27348777	6.884169884	8.654440154	20.50567491	36.20511181	58.96080075	18.13652688	-0.3591769	0.64601755	-0.3574923	-0.32884684	-0.33388934	-1.5948352	-0.047405943	-2.2730477	-1.2001799	-0.14928612	-0.5368112	-0.5106179	3.4265044	-0.41426715	0.68322945	-1.6377662
2011/8/17	pre	28.30746461	31.5981982	74.15469755	182.7106821	19.75611326	870.2236808	58.21029601	14.9952381	208.0473616	17.95611326	6.841698842	9.742857143	20.52315868	31.40612802	53.3363143	17.67657364	-0.2450216	0.22004509	-0.27198637	-0.67592543	0.16737425	0.5273764	-0.3982094	-1.4593098	-1.340667	-0.111268096	-0.32210538	-2.6787882	1.5747563	-0.3959486	0.65624464	-0.037829332
2011/8/24	pre	25.65173745	27.10746461	76.46164736	140.0671815	16.99214929	872.6138996	58.36499356	12.75662806	223.2574003	19.27863578	7.451737452	9.26988417	18.26242869	30.87925093	52.40110107	18.9560775	-0.64168626	-0.14444847	-0.24613291	0.32330224	-0.049709108	0.5319707	-0.11970964	-1.6188778	-0.9363099	-0.16607246	-0.35874102	-0.45068502	-0.24103633	-0.061627153	0.30403912	-0.881636
2011/8/31	pre	26.56949807	28.08687259	74.83886744	144.3339768	16.94826255	869.3795367	44.17014157	10.56756757	235.7371943	20.35482625	7.837837838	9.628828829	18.81494052	38.07437098	62.6768012	19.07091718	-0.9404164	-0.27598712	-0.40105274	0.035513885	-0.19589268	-0.13815132	-0.36079687	-0.39188647	-0.7254508	-0.11423294	0.16586289	-2.2936687	1.5980685	-0.16123307	0.20239612	-1.0817014
2011/9/7	pre	25.34517375	26.74710425	76.28931789	124.270399	16.19099099	872.3951094	58.51158301	10.28082368	217.8719434	18.81853282	7.486486486	8.892535393	17.91050268	47.42450601	75.44659943	20.38760509	-0.4978009	-0.08830811	-0.29177234	-0.24086186	-0.64272726	0.13956843	-0.28777465	-0.23671722	-0.739933	-0.060280062	-0.2834586	-0.92179763	0.17585912	0.17320164	-0.19120279	-0.7829776
2011/9/14	pre	25.35984556	26.72599743	78.23178893	120.7643501	16.24594595	873.7747748	51.86010296	11.33642214	222.632175	19.22393822	7.589446589	9.357400257	18.38168214	37.76578701	59.68739822	19.16806774	-0.5062103	-0.10535304	-0.7087239	-0.11083366	-0.39061248	0.5898449	0.31425247	-0.50547093	-0.793183	-0.16527742	-0.58267516	-1.2097621	0.37200314	-0.058669977	-0.09755625	-1.2034537
2011/9/21	pre	20.42393822	20.84568855	73.52574003	126.4078507	19.53603604	877.0178893	61.58738739	11.95765766	205.0927928	17.71081081	7.173745174	8.913770914	13.02269564	38.87616924	62.26233803	19.66521929	-0.19719045	-0.18826929	-0.14653187	-0.2903108	-0.32757	0.8904619	0.09001481	-1.4578772	-0.8693198	0.018454308	-0.08589341	-0.47216013	-1.1567897	-0.30144906	-0.11247206	-0.5106223
2011/9/28	pre	21.92908623	22.33693694	76.21377091	95.31287001	20.52342342	876.219305	63.56229086	10.25907336	186.4885457	16.1029601	6.696267696	9.027155727	14.73067774	45.02881015	72.96046876	22.90572952	-0.07645143	-0.28250304	-0.1431172	-0.5237782	-0.7922784	0.34244925	0.378381	-1.0636624	-0.69194	0.04721309	-0.06868654	-0.6013772	-1.6024451	-0.19993383	-0.08759191	0.14935993
2011/10/5	pre	18.56203346	18.58082368	78.19227799	94.12535393	19.28790219	880.9189189	65.86525097	10.97760618	161.1238095	13.91685972	5.788931789	7.946846847	12.41324842	32.09149359	51.88784911	20.24101745	-0.32731965	-0.16516247	0.011533827	-0.47837654	-0.48631597	0.3224596	-0.16573337	-0.9179385	-0.6959624	-0.15770441	0.007102573	0.21269375	-1.768011	-0.40471846	0.36387667	-0.026087675
2011/10/12	pre	21.26138996	21.44157014	79.31480051	116.8568855	17.09214929	878.172973	48.65276705	9.643758044	182.7	15.78172458	6.598455598	9.385070785	14.74936631	45.77903235	70.21203223	24.41067972	-0.07389484	-0.24916053	-0.17072445	0.2961742	-0.23039402	0.29945526	0.18821886	-0.8199111	-0.75699884	0.060432933	-0.21811888	-0.92293286	-1.6561944	-0.14993526	-0.077403456	0.067837685
2011/10/19	pre	18.68700129	18.64375804	68.84671815	111.9279279	16.18494208	880.7093951	44.63243243	11.88661519	196.0592021	16.92419562	7.19047619	10.83217503	11.01076353	43.78937052	72.88803175	27.18626583	-0.089860715	-0.20500807	-0.45753333	-0.33922938	-0.30500266	0.5197885	0.17865664	-0.9707794	-0.66647327	-0.018790523	0.08381531	-1.2222492	-1.3234266	-0.09756919	-0.022145875	0.28010887
2011/10/26	pre	17.42316602	17.35804376	77.60810811	109.3303732	17.91570142	881.6821107	52.61325611	9.925225225	161.9709138	13.97348777	6.082368082	8.692535393	11.51343436	51.03651953	76.50400947	26.20478402	-0.19330262	-0.25236169	0.10084062	-0.1351727	-0.86063766	0.08137668	0.09191505	-1.0682908	-1.001547	-0.13419257	0.01264642	-0.44317868	-1.7767428	0.24688682	0.055742	0.023999115
2011/11/2	pre	17.9954955	17.98931789	79.96151866	91.42059202	15.43088803	881.0957529	48.15868726	8.815444015	161.7898327	13.96319176	6.109395109	9.231274131	12.27435247	46.84260298	69.87868971	27.20000731	-0.22169025	-0.2705024	-0.5644472	0.038144957	-0.8825289	0.01450343	-0.2061544	-0.5893903	-0.75817966	-0.08424232	0.19703384	-0.5961359	-1.7144555	0.09314379	0.09300425	0.002666829
2011/11/9	pre	16.2980695	16.18249678	79.97438867	110.5226512	18.82316602	880.2994852	54.02445302	10.0978121	143.0926641	12.34826255	5.499356499	8.233333333	11.08968822	38.5624764	57.46985613	26.44607845	-0.5558463	-0.25458112	0.15107676	-0.32772747	-1.4001802	-0.2540298	0.46712184	-1.0430962	-0.6275788	-0.19851723	-0.06011527	1.0326735	-1.8326452	-0.38419008	0.1316911	-0.051745553
2011/11/16	pre	16.31287001	16.14543115	78.25341055	123.5895753	15.14388674	880.9397683	38.1979408	8.479021879	152.9756757	13.20643501	5.925353925	10.2020592	10.86073477	58.92301734	88.13255299	31.6361856	-0.3596558	-0.52664256	-0.65144324	-0.22639078	-0.5448168	0.17957114	0.56209815	-0.707081	-0.68305427	-0.19572333	-0.019419285	-1.2727773	-1.3024001	0.43097132	-0.011089345	0.61759263
2011/11/23	pre	14.32972973	13.92097812	72.70746461	116.3857143	18.06705277	885.0850708	29.75456885	9.661904762	158.8859717	13.72586873	6.137709138	10.81595882	8.945423293	54.04833913	80.20759892	30.65647386	-0.22697225	-0.33038178	-0.47898287	-0.26020864	-0.53762674	0.08114439	0.40628603	-1.6390759	-0.479976	-0.17025717	0.11633051	-1.1457599	-1.1815642	0.19776513	-0.123528354	0.9342194
2011/11/30	pre	13.13989704	12.33487773	76.63886744	140.8759331	19.03294723	882.1149292	42.98519949	9.977863578	140.8785071	12.16731017	5.514800515	9.896525097	8.763376309	59.60734285	87.80320603	34.18554002	-0.1447567	-0.23574224	-0.23745047	-0.34998262	0.22038199	-0.032616425	-0.24433318	-2.8049097	-0.56283414	-0.1430684	-0.08809114	-0.6522577	-1.3198466	0.36957446	-0.16683866	1.1727151
2011/12/7	pre	9.48018018	8.159202059	75.77631918	123.0527671	19.85341055	886.2029601	51.62767053	9.495624196	127.7268983	11.03294723	5.093951094	8.842985843	6.886717528	47.78275813	73.27447213	32.34216083	-0.18114422	0.10736716	-0.27536196	-0.23987135	-0.9086926	-0.13237317	-0.002557826	-1.7007849	-0.23350409	-0.11127433	0.05965684	-0.8794269	-1.2513611	-0.081715085	0.051094886	0.6054383
2011/12/14	pre	6.865122265	5.462934363	64.02277992	113.4177606	18.33101673	888.8571429	32.70527671	10.43243243	143.3954955	12.38622909	5.658944659	10.26782497	4.916991686	55.62358247	87.07573772	34.58399296	-0.41736317	0.23943137	-0.24520741	-0.32490957	-0.7013871	0.09116826	0.3069761	-1.6121963	-0.46861997	-0.13441421	-0.023077954	-0.66832685	-1.864948	0.25559962	-0.20324424	0.6399831
2011/12/21	pre	7.066280566	5.703989704	69.2047619	103.9144144	17.37902188	888.07426	40.34079794	8.140540541	133.8194337	11.55830116	5.368082368	9.760875161	5.38494042	82.98802822	117.6481791	36.96240114	-0.2595769	0.084436215	-0.18084507	0.1279364	-1.2493037	0.11474332	-0.1088388	-0.7101525	-0.761668	-0.14181717	-0.17392784	-0.58644015	-1.9376134	0.15074426	0.11514945	0.59592646
2011/12/28	pre	7.212483912	5.972972973	68.08198198	103.8749035	16.60797941	889.1662806	44.26795367	8.394337194	135.5660232	11.71171171	5.395109395	10.14607465	5.348099401	77.72276862	113.4199953	38.11571361	-0.2535421	0.08235709	-0.23621127	-0.4891364	-1.3483295	0.15725425	-0.3352648	-1.1983488	-0.4766428	-0.13361862	-0.19174215	-0.48395595	-1.8622158	0.28756192	0.33755016	0.7691267
2012/1/4	pre	5.712612613	4.106177606	73.25045045	111.4249678	17.57734878	890.1712999	50.31081081	8.095624196	124.1674389	10.72342342	5.059202059	8.508622909	5.21735554	85.64183329	118.368237	32.78585118	-0.37968817	0.10349089	-0.36739936	0.22499219	-1.0276389	0.16166097	0.1671993	-0.48187497	-0.87741363	-0.15013996	-0.023890153	-0.102851994	-2.1619349	0.24671283	0.22442059	0.449453
2012/1/11	pre	6.657528958	5.383783784	76.82175032	99.45328185	15.55057915	889.1684685	60.72265122	7.1998713	123.6005148	10.66885457	4.992277992	8.395495495	5.820731909	73.63237328	103.7038482	33.98371842	-0.44754001	0.16172805	0.023872953	-0.2911665	-1.4687642	0.10569128	-0.7976481	-0.5217086	-0.8401269	-0.14867227	-0.20131235	0.03905687	-1.1165466	0.67329943	0.8701649	0.4196
2012/1/18	pre	7.461261261	5.994079794	83.21737452	117.8150579	16.49407979	880.8213642	67.82844273	7.237194337	116.9837838	10.1002574	4.669240669	7.502960103	6.643308991	71.52997946	97.75548711	34.89987086	-0.53700477	0.17010951	0.272525	-0.5996961	-1.0012866	0.14796688	-0.9611567	-0.86944115	-0.6226922	-0.1487601	0.35550156	0.38104206	-0.71776193	0.40947485	-0.000970536	0.4480181
2012/1/25	pre	3.717889318	1.537580438	75.51441441	108.9353925	18.43230373	885.642471	54.64813385	8.504247104	134.4369369	11.61351351	5.317889318	8.607078507	4.712898477	68.51131634	92.67975868	27.48427945	0.11475727	0.09834206	-0.09845819	0.13485435	-0.7580632	-0.011563678	0.013968194	-0.62410474	-0.6744072	-0.14103822	-0.23138376	-0.63519293	-2.1057317	0.6332987	0.0869734	0.026590327
2012/2/1	pre	6.628828829	5.050579151	75.39279279	111.0191763	18.501287	886.2898327	50.57129987	8.894723295	150.9310167	13.03063063	5.801801802	9.394337194	5.701783052	67.06834328	93.0653558	30.00682895	-0.28058425	0.08164719	0.02908482	0.12463982	-0.9936903	0.00114392	0.118665196	-0.77997005	-0.92951435	-0.13693053	-0.05550997	-0.53389454	-1.6087717	0.6138668	0.22101122	0.63253516
2012/2/8	pre	6.774131274	5.086615187	71.16640927	119.6096525	20.14761905	883.6745174	59.14131274	9.246074646	150.2384813	12.96344916	5.841698842	9.349034749	5.433349676	52.34349709	78.32642375	29.20452417	-0.39087757	0.14623603	-0.14920102	-0.008040398	-0.043179292	0.7285861	-0.30787775	-1.2852217	-0.4863836	-0.12687355	0.16018853	-0.001490982	-1.0237516	0.40614587	0.07138645	0.72453743
2012/2/15	pre	7.872844273	6.414800515	77.72741313	119.3186615	18.66319176	884.1554698	62.17181467	7.832947233	154.8245817	13.35752896	5.916344916	8.976319176	6.372348065	59.85922939	85.47907619	31.95364477	0.054752536	0.0970849	0.6613782	2.0251484	-0.30368066	0.24239741	0.10191374	-0.24947852	-1.2023747	-0.14562431	-0.06013646	-0.4841489	-1.0360274	0.7261206	0.040574837	0.728555
2012/2/22	pre	9.349292149	8.170527671	74.33680824	111.4684685	18.06795367	880.8949807	59.83063063	8.064350064	164.0137709	14.15945946	6.141570142	9.698455598	6.699775556	61.9667216	91.2582397	31.64083526	0.5672025	0.115889974	0.59707475	0.11507376	-0.092199504	0.6673133	-0.1814256	-0.08550735	-0.6318632	-0.079087116	0.489378	-0.22425058	-0.21746129	0.6865754	0.2730962	0.8590608
2012/2/29	pre	7.612355212	6.025482625	78.6048906	104.0954955	18.72715573	881.2990991	68.86100386	8.275675676	154.6727156	13.34993565	5.907335907	8.395366795	6.336747104	49.77459349	74.25884235	27.08988732	0.504448	0.11804554	0.3597245	2.1978056	-0.32506773	0.9606247	0.66300863	-0.49213588	-0.66597724	-0.15493245	0.21886906	0.6616891	-0.66570115	0.6082439	0.32226676	0.1373172
2012/3/7	pre	9.717760618	8.355212355	81.5003861	119.810296	19.56370656	878.5074646	73.2047619	7.735135135	151.1232947	13.04877735	5.727155727	7.872586873	7.519756514	58.1268642	85.41193645	30.60194509	0.70589435	0.179761	1.4044356	1.1047689	0.5604999	1.8718493	0.058368493	1.3711696	-0.20884751	-0.16013318	-0.060614157	0.8974109	-0.23791185	1.189871	0.15843086	1.6397086
2012/3/14	pre	11.07374517	10.31827542	74.17091377	123.3983269	18.39395109	882.785843	50.60965251	8.193178893	195.998713	16.92767053	7.082368082	10.61788932	7.456028431	66.35832277	100.6833361	27.35286526	0.10625474	0.13038985	0.8447653	1.1283419	0.34336653	1.0519623	0.29853305	1.8359532	-0.6938126	-0.08047662	0.045473572	0.62314093	-0.43932435	2.8265927	1.347649	0.38656402
2012/3/21	pre	14.36898327	13.64118404	76.12985843	149.3733591	22.78494208	878.5486486	58.05250965	8.735521236	191.9262548	16.57760618	6.965250965	10.36795367	9.389032724	57.51362621	88.56903889	29.0815269	0.27625123	0.05795354	0.26606277	5.470585	1.6854894	0.60780156	0.2935793	-0.31055918	-1.0457214	-0.033504877	-0.050449073	0.5114445	-0.15302402	0.51332897	0.6234169	1.4775883
2012/3/28	pre	15.81891892	15.55984556	63.73719434	132.5568855	19.05160875	882.2736165	40.2046332	11.89227799	227.0041184	19.6009009	7.951093951	12.64646075	8.586001768	56.31472324	103.1365898	30.91650284	0.5030202	-0.22524038	0.25646174	0.87384254	3.1918268	0.9159309	0.85396695	-0.68971765	0.07509753	-0.06581195	0.3592755	2.166429	0.051506612	0.4258507	1.445319	1.3101755
2012/4/4	pre	17.21866152	17.01827542	64.05096525	147.6208494	22.48301158	879.8680824	57.25649936	12.08918919	223.5606178	19.30630631	7.773487773	12.2003861	9.386675422	55.51942069	98.76171084	28.50022599	0.54495925	0.10326389	0.23071618	5.825745	1.0149851	0.53131837	-0.10330152	-0.5219269	-0.72523314	-0.061871037	0.43476388	1.3550909	-0.33216137	0.46927312	1.37101	0.702947
2012/4/11	pre	18.34272844	18.37683398	76.99446589	152.8876448	18.76718147	876.8603604	67.54105534	9.773873874	200.9692407	17.35289575	7.038610039	9.776705277	12.06523142	48.45388543	79.91652331	28.33509615	0.13562077	-0.13652681	0.6644591	2.3897457	0.43860424	1.6024027	0.9531965	-0.860655	-0.8403226	0.010962565	-0.027904585	0.21038201	-0.97902155	0.5623413	0.059665773	0.49472976
2012/4/18	pre	18.88519949	19.0023166	75.91248391	136.0226512	17.6043758	874.5378378	63.66460746	10.17760618	206.8740026	17.85495495	7.308880309	9.747876448	12.28389518	45.66662575	74.51338425	25.38432349	0.46532595	-0.20198436	-0.14649604	0.67348325	1.7741418	1.5609735	1.1495914	-0.88581705	-0.7664318	0.009030848	0.062494975	-0.2792898	-0.9150185	0.18068571	-0.09203397	0.25564548
2012/4/25	pre	21.12586873	21.27644788	69.62509653	177.3552124	23.26885457	871.1895753	47.57619048	12.98236808	250.2954955	21.61711712	8.366795367	11.76486486	12.84607518	41.25336261	70.02726325	23.58393861	-0.25251433	0.081776835	-0.04183826	3.826554	-0.090700306	0.9661695	1.1517489	-1.2234299	-0.43658683	-0.019011112	0.44593903	-0.81488925	-0.5806361	0.07041	0.028381504	0.6094452
2012/5/2	pre	22.60669241	23.27168597	77.27014157	140.7640927	19.34414414	871.9428571	55.11583012	11.16795367	236.0934363	20.38893179	7.851994852	9.604118404	15.52856152	37.38269178	64.72310799	23.45025961	0.2723673	-0.064556	0.23874292	-0.5338597	0.1257381	1.2332091	0.60790485	-0.64230007	-1.1026039	-0.09246527	1.0695808	-0.7302083	-0.754024	-0.14510754	-0.012177906	0.4124916
2012/5/9	pre	24.1002574	24.91377091	75.15598456	143.4720721	17.696139	872.1335907	51.98018018	11.13719434	239.1380952	20.66615187	7.823680824	10.19369369	16.44704225	42.47491981	70.42470893	24.35629365	0.5368271	-0.06329612	0.019481272	-0.057487056	0.09679365	1.2900593	0.87996936	-0.6438856	-1.1256839	0.010511109	0.74526936	-1.0950104	-0.46452817	0.018772554	-0.059951864	0.43388104
2012/5/16	pre	22.83783784	23.38082368	73.91364221	153.4046332	18.79356499	871.6759331	61.13513514	11.91351351	230.1245817	19.87824968	7.539253539	10.07438867	15.05216719	35.912218	60.19233298	22.04414479	0.25868103	-0.02520879	-0.20392019	1.204816	0.3300649	1.604793	0.09668372	-1.2702402	-1.0042071	-0.07341644	0.20228939	-0.26868826	-0.6973898	0.03496653	0.13825619	0.33078888
2012/5/23	pre	22.36241956	22.88622909	77.97490347	114.1640927	18.17065637	872.715444	59.82290862	10.63783784	233.9020592	20.2045045	7.507078507	8.855212355	15.45188216	39.71413956	66.32965181	22.2395019	0.17704234	-0.13356571	0.7706296	0.106336325	0.6372154	1.6870623	-0.016125917	-0.17588122	-0.16373086	-0.005556885	0.073033154	-0.005425009	-0.8523207	-0.038114745	-0.06471358	0.1097935
2012/5/30	pre	22.77722008	23.20978121	77.84311454	107.1925354	17.93873874	874.0401544	67.88095238	10.67709138	223.732175	19.31660232	7.348777349	8.735006435	15.79742892	33.12745963	54.89031727	21.91582283	0.09683245	-0.04836345	0.8170323	-0.11334048	-0.20613249	1.3415757	0.048790067	-0.16690211	-0.5009308	0.13916229	0.22477211	0.24731436	-0.85242546	-0.046745937	0.19387412	0.17942055
2012/6/6	pre	23.9996139	24.96640927	79.69420849	139.4692407	15.2024453	869.529601	69.52136422	9.87039897	227.1275418	19.60746461	7.44015444	8.521364221	17.34086885	33.82591971	54.77126452	20.74686299	0.43575048	0.030715503	0.021750573	0.061650496	-0.031393975	1.4606997	0.043812353	-0.4203464	-0.7517019	0.06998357	-0.048563004	0.4915113	0.030014029	-0.120771654	0.23074271	0.30145115
2012/6/13	pre	26.14890605	27.71891892	75.42277992	152.278121	17.57696268	866.0162162	56.08069498	10.18957529	225.315444	19.45714286	7.212355212	9.505662806	18.52234327	46.69672226	74.37926997	21.28824331	-0.13132013	-0.16641843	0.03576848	0.4597864	0.28753847	1.5833062	0.17887801	-0.13017339	-0.79170305	0.044277623	-0.06786669	-0.5596042	0.2188191	1.0130279	-0.01317471	0.0636916
2012/6/20	pre	25.23449163	26.35083655	77.77606178	121.3007722	17.34285714	867.4617761	64.54259974	10.1972973	218.4971686	18.86319176	7.101673102	8.634491634	18.14631252	47.41963782	75.0866124	20.490757	0.60916024	-0.27872357	0.5687017	0.38717696	0.2930518	0.97659063	0.7405306	-0.15004852	-0.39010742	0.11012338	0.048510216	-0.5608217	0.23952964	0.9225458	-0.112095535	0.30779955
2012/6/27	pre	25.84877735	27.65122265	81.84787645	151.1236808	18.63732304	867.3095238	72.17310167	11.49266409	208.3912484	17.9957529	6.767052767	7.792664093	19.76581894	28.77347128	48.68831684	19.05724716	0.09104996	0.42513263	1.174602	1.2761917	0.28414103	1.4557396	-0.34867355	-0.70353943	-0.8244879	-0.12391859	-0.62445337	1.7342993	2.1485057	-0.27568796	1.5547367	-0.7808244
2012/7/4	pre	27.27953668	29.95482625	78.18571429	176.1895753	19.7952381	868.1088803	64.5952381	15.06602317	234.0496782	20.22213642	7.427284427	8.74967825	20.44647637	23.47877682	41.40259831	17.72820042	4.600539	0.300842	0.22813088	0.70316046	2.0042207	2.5296254	0.15915497	3.4450698	-0.050966606	0.004250471	0.2795247	0.9814698	2.7096622	-0.32428166	0.07592928	0.1711137
2012/7/11	pre	27.98893179	31.39369369	77.43564994	190.8942085	20.42406692	866.9740026	72.98391248	14.76537967	221.7209781	19.14929215	7.144144144	8.544916345	21.05908886	24.05978563	43.16846868	17.07545193	2.6883235	0.09397611	0.004584642	-0.9521969	1.2372322	2.668849	0.2868891	-0.11221712	0.39149928	0.05774711	0.043817665	1.2199098	7.148691	-0.27452478	2.1752105	2.4683716
2012/7/18	pre	26.42393822	28.83655084	82.07142857	160.9882883	16.45778636	869.2357786	68.48108108	11.06087516	194.030888	16.75855856	6.296010296	7.733848134	20.46668187	30.31479908	50.5933527	18.00869682	0.2691009	2.0221205	1.7807839	0.5723752	0.43796086	2.5582697	0.18337727	1.7424309	-0.5889562	0.15542248	2.0791879	1.7648828	5.8520436	-0.2187098	2.5477042	0.70594144
2012/7/25	pre	27.43101673	30.45804376	79.08970399	133.6612613	19.55122265	868.0428571	64.17117117	14.29021879	219.7701416	18.98326898	7.055341055	8.350965251	20.85693259	25.95306731	44.91409094	17.00832137	5.080203	0.6262217	1.0671023	1.2679008	2.903514	1.7025806	1.7266012	1.0146515	0.6880079	-0.01014315	0.33334455	1.4553503	6.3709006	-0.2835564	1.8702362	2.8566782
2012/8/1	pre	27.97425997	31.14388674	75.61595882	149.6003861	17.2962677	866.4942085	54.50785071	14.22406692	246.4817246	21.3001287	7.796653797	9.282625483	20.5476079	24.94921465	44.20555597	17.44682033	3.210664	1.008439	0.3899329	0.8996976	1.0068718	2.682106	0.9108062	0.8234425	0.8470069	0.06823006	0.5391404	-0.25366712	6.8857827	-0.35476208	2.5504854	2.3509026
2012/8/8	pre	27.298713	29.99279279	78.38494208	144.7996139	20.71287001	866.598713	52.796139	11.32548263	234.3001287	20.24350064	7.501930502	8.741956242	20.52034539	32.46640025	54.25822809	16.945241	4.45419	1.3158482	-0.28627303	0.5714186	0.24481277	0.6488029	0.4275692	1.803707	0.5414637	0.002281695	-0.046439055	0.17414457	7.4837813	-0.24815714	1.5343066	2.8451436
2012/8/15	pre	27.68365508	31.08584299	79.29446589	138.5456885	16.47104247	868.297426	63.67503218	11.16177606	214.4256113	18.52329472	7.074646075	8.831660232	21.20478364	38.86596229	62.56951603	17.89761616	0.5044211	1.359157	1.2456923	0.4983565	0.22307001	0.19225392	1.1752831	2.1110156	-1.2986253	-0.07492899	0.18729578	-0.27250198	6.2077093	-0.14724447	0.7789828	1.2275951
2012/8/22	pre	25.81685972	27.92779923	79.1994852	145.0478764	17.73706564	872.11287	70.16332046	12.78043758	208.6586873	18.00540541	6.98970399	8.518275418	19.09211003	30.9971723	51.56546342	17.62131429	0.21638082	-0.003690724	0.5568578	-0.054918468	-0.09905811	2.7700567	-0.036374982	-0.77971697	-0.7987747	0.028050024	-0.21654463	0.49610057	4.501653	0.20512977	2.5958836	2.6174467
2012/8/29	pre	26.37799228	28.28725869	77.61879022	165.4611326	16.12599743	870.7328185	49.44388674	10.77709138	235.5433719	20.33629344	7.836550837	9.072844273	19.30680238	35.43785129	57.65989601	18.56542408	0.77504677	0.15241663	1.2745454	0.24168356	0.34140554	1.6507225	0.69447815	1.299804	-0.10977537	0.0818816	0.7656847	-0.018795226	3.036778	0.4879868	1.2027998	-0.54457986
2012/9/5	pre	24.69021879	25.88584299	77.86718147	134.7148005	17.35238095	875.3473616	65.92844273	13.22419562	208.3643501	17.99150579	7.181467181	9.215315315	17.61888399	34.39091211	56.91328258	19.33081293	0.8106802	0.21675335	1.0309494	0.72563815	1.6157769	1.9537274	0.3637466	-1.3035443	-0.50463974	-0.026524734	-0.1846007	0.6326207	0.06767472	0.38181272	0.51926196	-0.30153605
2012/9/12	pre	23.59253539	24.72561133	79.63899614	144.8637066	17.9970399	875.3311454	65.75135135	12.28043758	199.6382239	17.23603604	6.998712999	8.481595882	16.93240251	31.63890476	51.85372384	19.85812038	0.38646916	0.14226145	0.5462859	0.2107725	0.2531253	2.3504589	0.35439447	-1.3288467	-0.75836307	0.1315602	-0.034340262	0.9023442	-0.15803908	-0.053438094	1.5742388	-0.031242892
2012/9/19	pre	21.32368082	21.48455598	73.06525097	130.6019305	15.63899614	876.3196911	49.21969112	10.82342342	217.5305019	18.78597169	7.54954955	9.860875161	13.63635261	40.93220559	68.80758696	22.75404954	0.12206017	-0.23407097	-0.072270684	0.18755995	-0.17786014	0.99853593	0.47988003	-0.28641486	-0.7320526	0.021770397	0.27088076	-0.49793065	-1.2969822	0.09183335	-0.027066305	0.23986168
2012/9/26	pre	22.61956242	23.12406692	78.6020592	97.17541828	17.05135135	876.0809524	57.01389961	9.887773488	206.9387387	17.87091377	7.328185328	8.665250965	15.80789868	38.86551418	61.45141311	22.40604227	0.13088152	-0.07322229	-0.2670708	0.31423756	-0.6189346	0.76943725	-0.09502779	-0.9852837	-0.6266979	-0.16542542	0.19503361	-0.098187074	-0.8206299	-0.15219681	-0.04935171	0.044374853
2012/10/3	pre	20.07181467	20.11943372	68.42380952	114.7423423	15.21016731	878.2	39.1006435	11.32509653	214.3297297	18.5041184	7.597168597	10.55752896	11.87219808	48.69884042	78.60921403	25.00121581	-0.016119542	-0.58757335	-0.1628392	0.2607167	-0.19963816	0.5715998	0.8590301	-1.027565	-0.8463494	0.022968581	-0.016222311	-0.19231294	-1.3460323	0.31697688	0.12510759	0.29709542
2012/10/10	pre	20.02612613	20.09266409	72.09009009	100.1722008	16.10617761	880.0689833	41.12084942	8.947361647	202.9734878	17.52496782	7.324324324	9.882882883	12.47492601	65.94919583	98.62584044	26.069192	-0.119840495	-0.3055133	-0.4191995	0.08828203	-1.3299056	0.17265378	0.26247448	-0.6164752	-1.023839	-0.035013776	0.14768808	-0.35236785	-1.2329706	0.8773496	0.033218015	0.1291393
2012/10/17	pre	19.35006435	19.37554698	70.47593308	130.1027027	17.56100386	879.5967825	34.03809524	10.73268983	201.751094	17.43166023	7.298584299	10.73822394	11.7210899	59.58130017	90.61717212	26.36796058	-0.076490335	-0.33255103	-0.32089472	0.2836846	-0.2492212	0.25715372	0.27721152	-1.0928272	-0.83439535	-0.029642755	0.040389687	-0.45337915	-1.498018	0.39391065	-0.049810372	0.16527618
2012/10/24	pre	19.15894466	19.2018018	73.00875161	144.4119691	16.71299871	879.718018	36.54324324	10.53050193	186.7091377	16.11531532	6.8996139	10.90978121	12.00640957	55.61800612	88.88794864	29.29612916	-0.33368412	-0.32568362	-0.053380996	0.032629382	0.08774935	0.28121623	0.6193533	-1.8738195	-0.90776885	0.07529925	-0.059079368	-1.479735	-1.3196338	0.32745984	-0.114403196	1.0373497
2012/10/31	pre	17.17580438	17.09124839	74.94337194	113.8698842	18.30592021	881.0611326	44.56988417	10.03577864	159.4243243	13.75328185	6.043758044	9.887001287	10.95481675	52.66426596	79.86756824	27.40164227	-0.07911644	-0.23912704	-0.09644028	-0.061659206	-0.42862484	0.16059433	-0.23118225	-0.9459061	-0.51463133	-0.17169487	0.06353908	-0.49442375	-1.5284193	0.38554865	0.018709097	0.10903102
2012/11/7	pre	14.57052767	14.26151866	73.91634492	132.7980695	17.97940798	880.3527671	49.03732304	10.26074646	152.8104247	13.18854569	5.908622909	9.405791506	9.229138508	52.30018568	85.85954771	30.62184163	-0.23170157	-0.26276037	0.091378234	-0.002316499	0.38620406	0.008222952	0.19245628	-2.707225	-0.7677855	-0.14264376	-0.009741978	-0.56125736	-1.6245211	0.34206736	-0.19013621	1.2229655
2012/11/14	pre	13.88931789	13.43552124	74.30669241	157.941184	19.29395109	882.1598456	46.74851995	10.53217503	151.2113256	13.05238095	5.841698842	9.797812098	8.898456962	44.55082406	72.16486866	30.13859015	-0.11745176	-0.24257606	0.21556737	-0.6460843	0.37731436	0.28288543	0.061982177	-2.5234158	-0.4852841	-0.16554296	-0.07702984	-0.64124733	-1.3946687	-0.17057659	-0.023016432	1.3648553
2012/11/21	pre	13.22857143	12.72162162	79.0034749	127.1951094	18.05148005	880.6574003	51.66010296	9.376319176	139.4785071	12.04311454	5.507078507	9.364478764	9.083411196	49.56188237	76.45173723	32.18028738	-0.25722072	-0.23462968	0.01722	-0.06001694	-0.47650102	0.15335827	0.13259874	-1.8564633	-0.19144753	-0.16419232	-0.10929015	-0.83411723	-1.3957872	0.43815428	0.08437189	0.88916045
2012/11/28	pre	10.64877735	9.796911197	79.0958816	126.0301158	19.08661519	879.3265122	60.83526384	9.152509653	123.9670528	10.71068211	5.03989704	8.748906049	7.741123039	44.70262314	69.29026674	29.52906228	-0.060759373	0.097414255	0.029790115	-0.24272713	-0.8177122	0.31585896	-0.24397336	-1.7876298	-0.38265434	-0.14031482	0.11065719	-0.49157587	-0.81299996	-0.22025149	-0.15476774	0.7245199
2012/12/5	pre	9.526254826	8.463963964	74.91518662	133.1397683	19.1034749	883.31287	47.11930502	9.946332046	136.2813385	11.77477477	5.471042471	9.848005148	6.828461415	41.81870122	66.8721029	29.80554263	-0.049732324	0.06687573	-0.16059244	-0.28025094	0.6735289	-0.13182175	-0.23779853	-3.2405627	-0.61595774	-0.1166514	0.03957528	-0.62172675	-0.9761707	-0.19829153	0.14305374	1.0596278
2012/12/12	pre	9.438095238	8.281853282	75.94633205	117.2796654	18.08519949	883.2983269	50.26936937	8.721879022	124.9173745	10.77889318	5.097812098	8.861518662	6.883689276	62.1760754	97.17853148	37.06472721	0.006114146	0.10835505	-0.051440585	0.06318705	-0.5345073	0.06488766	0.12212843	-1.0742323	-0.583889	-0.15080741	0.047888927	-1.002195	-1.1441215	0.63712096	0.21397725	0.8401327
2012/12/19	pre	8.681338481	7.060746461	81.63848134	122.6081081	19.74813385	884.0687259	62.74195624	8.46036036	118.3879022	10.21274131	4.868725869	8.22998713	7.050254685	41.7503028	63.11899403	34.03945257	-0.28059024	0.097686455	0.51986074	-0.1924641	-0.974388	-0.11853724	-0.18451867	-1.5234798	-0.7607771	-0.16814452	0.21677002	0.67084366	-1.024995	-0.61700463	0.17854618	0.4619467
2012/12/26	pre	5.722393822	3.777992278	77.28738739	129.7482625	19.9952381	887.1298584	50.45662806	8.59047619	127.7384813	11.02535393	5.093951094	8.659073359	5.508429603	59.0139534	85.85086872	35.49840956	-0.327073	0.10058179	0.10149882	-0.26091248	-0.46078703	-0.007779814	0.17937323	-0.86795044	-0.48729438	-0.13009156	0.08496971	-0.7331854	-1.5798546	0.49042612	-0.10358895	1.3722408
2013/1/9	pre	3.594594595	0.998712999	67.71647362	133.1912484	22.39150579	888.2469755	48.44543115	12.23976834	132.3492921	11.42316602	5.245817246	9.588416988	4.191547972	56.50655655	88.65114425	35.82434023	-0.5967276	-0.10775172	-0.44744414	1.3226372	0.56068635	-0.13266702	-0.02265462	-2.0711868	-0.4596779	-0.13060467	0.12146965	-0.7457465	-2.2798715	0.30005783	-0.024083298	1.1655787
2013/1/16	pre	4.435392535	2.896267696	74.69472329	134.7496782	15.57065637	886.463964	47.13333333	7.875933076	137.6105534	11.88069498	5.445302445	8.908108108	4.889877521	82.87049376	114.7655125	35.85051752	-0.37727466	0.11305713	-0.27943426	0.16173972	0.53454864	0.12011052	-0.13083383	-0.8797747	-0.7309098	-0.12947589	0.059002627	-0.9031691	-1.8537287	0.40695113	0.5999683	1.317624
2013/1/23	pre	6.788159588	5.48983269	77.397426	121.8491634	16.54092664	886.7126126	39.19099099	6.913127413	147.3545689	12.73024453	5.844272844	10.25920206	5.914469959	94.02897968	126.9939278	39.88219298	-0.64991385	0.25585726	-0.17547739	-0.7411736	-0.55049694	0.010750121	0.90218306	0.14087662	-1.0367167	-0.13835979	0.008410071	-0.61316127	-0.8175909	0.40699747	1.457003	0.83105326
2013/1/30	pre	8.547361647	7.3002574	76.93629344	153.6241956	18.02664093	884.5629344	45.68841699	7.647619048	151.2647362	13.06602317	5.895752896	10.48185328	6.58732268	85.60503613	116.0519882	38.266836	0.0793429	0.10378088	0.089183964	-0.43533832	-0.112257406	0.05987222	-0.40973446	-0.5806497	-0.9595588	-0.15351403	-0.1441153	-0.056711797	-0.41779697	-0.009045981	1.0520782	1.1523982
2013/2/6	pre	10.95225225	10.24954955	75.09240669	133.8406692	17.0998713	885.2226512	44.04890605	8.26048906	153.7401544	13.27348777	5.979407979	11.3975547	7.491192035	90.31506654	123.5267453	40.59061186	0.005273233	0.06866868	0.3618024	0.01448592	0.47346276	0.096090585	-0.18792678	-1.7206241	-1.2641933	-0.12342718	-0.003259874	-1.1305751	-0.5523971	0.4433749	1.44084	1.5880489
2013/2/13	pre	10.75148005	9.272586873	80.61081081	115.7913771	21.92406692	882.8131274	70.37915058	9.115830116	128.0754183	11.04800515	5.09009009	8.674131274	7.94065284	62.48496721	85.85143575	32.85853778	-0.041598406	-0.08543831	-0.10606903	0.045623332	-0.74622804	0.44339186	-0.22598203	-1.689541	0.1598972	-0.14825632	0.04215294	-0.584116	-0.70480067	0.4225978	-0.25533608	0.26300347
2013/2/20	pre	7.871557272	6.592020592	77.76061776	120.6406692	18.26267696	885.4797941	63.33462033	9.481595882	163.5774775	14.12110682	6.254826255	9.406435006	6.374540825	50.20242717	71.86410491	24.41357038	0.03709478	0.10056056	0.21759544	-0.15969571	-0.4263646	0.035921562	0.097326204	-0.620702	-0.8693905	-0.07095561	0.19584891	-0.40074942	-0.90327674	0.4910586	0.17968081	-0.21509309
2013/2/27	pre	9.711969112	8.4997426	78.21891892	122.6190476	20.43178893	883.5066924	58.52123552	10.04877735	167.607722	14.46537967	6.285714286	9.830501931	7.214330412	51.872799	75.27617718	27.66085295	-0.15715764	0.09825273	-0.11885995	-0.2876117	-0.5470054	0.11224195	-0.37091282	-0.7068126	-0.61687565	-0.103331536	0.19270954	-0.21788265	-0.8130613	0.4481427	-0.0111587	-0.02909454
2013/3/6	pre	13.57554698	12.99047619	76.85984556	129.9211068	19.24929215	881.1268983	52.597426	8.639253539	179.2890605	15.48133848	6.727155727	10.89317889	9.028182135	61.72514338	88.64895764	31.49942191	-0.15003335	-0.26617244	0.17758708	-0.11633539	-0.34344915	0.15786138	0.2638477	-1.084912	-0.9603057	0.09834924	-0.20781112	-1.4295981	-1.1062192	0.738564	0.14391218	0.8469023
2013/3/13	pre	13.47876448	12.84131274	60.54568855	157.5384813	18.83938224	884.1266409	24.94555985	12.18584299	222.6266409	19.23487773	7.918918919	14.37490347	7.069571917	59.44176834	101.7976156	31.97911045	-0.15159145	-0.2844981	-0.20238404	-0.60833925	-0.5976132	0.23655051	0.63326776	-2.68922	-1.1938305	-0.059784967	0.094365746	-0.33076212	-0.8716232	0.60860723	1.062372	1.2432501
2013/3/20	pre	15.05006435	14.46113256	69.13886744	137.1787645	22.57554698	879.5086229	40.57606178	10.35225225	200.907722	17.35057915	7.290862291	12.06409266	8.888923686	72.8305344	128.1636393	33.04635693	-0.41055152	-0.09715995	-0.6140541	1.994972	-0.330077	0.30943424	0.21432121	-2.118021	-0.9348005	-0.08439941	0.019434975	-1.1623856	-1.6035876	0.21318933	1.3772122	0.40944895
2013/3/27	pre	16.54967825	16.28828829	76.78082368	156.4272844	21.58712999	875.8446589	55.64169884	9.351093951	195.6258687	16.89292149	7.173745174	11	10.80943322	59.52431895	93.46433192	31.12465707	-0.17710544	-0.20314604	-0.048733067	0.18700334	0.076917805	0.6918784	0.19703895	-2.164562	-0.94504696	0.016327336	-0.11357935	-1.4998503	-1.1657598	0.34809098	0.1368312	0.8201025
2013/4/3	pre	15.27773488	14.88674389	75.51866152	127.2620335	20.73127413	876.9680824	61.13951094	10.82831403	197.2164736	17.03024453	7.189189189	10.07799228	9.844570211	55.00015087	86.14031241	28.11839689	-0.08683857	-0.19897361	-0.16647424	-0.5024638	-0.7519779	0.675728	-0.06566018	-0.76362264	-0.78105396	-0.042320494	-0.08951849	-0.25035337	-1.0248654	0.21595691	-0.10211199	0.039046034
2013/4/10	pre	16.72805663	16.54504505	77.41389961	118.0761905	20.93732304	876.0306306	63.00746461	9.066409266	187.0731017	16.15250965	6.815958816	9.663963964	11.01608522	54.10328082	85.70545318	30.77587366	-0.19734193	-0.2462708	0.10551706	-0.45729908	-0.56962544	0.6002055	0.060404815	-0.84600693	-1.0774353	0.049730133	-0.22265317	-0.18717574	-1.317898	0.46058917	-0.09877338	0.92030543
2013/4/17	pre	14.45907336	14.09305019	65.36615187	141.7546976	20.40875161	879.890991	54.05456885	12.65637066	219.5496782	18.95431145	7.628056628	11.16550837	8.106127433	50.91852148	88.88683129	27.20657619	-0.26078203	-0.19867615	-0.55783254	-0.12536918	0.18296315	0.66681445	0.09772821	-1.3408891	-0.887103	-0.065347664	-0.09460834	-1.3188651	-0.90374094	0.087830804	0.15328267	0.5241576
2013/4/24	pre	20.01621622	19.98301158	68.57992278	167.6817246	20.92496782	873.0366795	50.91621622	12.19292149	236.4346203	20.41904762	8.030888031	12.36975547	11.86062081	57.11258835	101.029623	31.09556625	-0.5044007	-0.24142493	-0.43267936	-0.4480568	-0.15472451	0.8700371	-0.07359767	-2.059862	-1.6995665	0.025625756	0.2570218	-0.284871	-1.1201228	0.4422714	0.71999294	0.9351651
2013/5/1	pre	17.77670528	17.67490347	74.69382239	145.4917632	19.32059202	877.3422136	62.13268983	10.55122265	224.1366795	19.34543115	7.521235521	10.47425997	11.31735264	46.14924736	75.32777073	25.66237014	-0.15007469	-0.1973222	-0.5531999	-0.4091788	0.09060951	0.4844777	0.24510308	-1.1369085	-1.0163233	0.041476864	-0.12517692	-0.22144386	-1.2050195	0.111626506	-0.0667416	0.276221
2013/5/8	pre	20.4021879	20.44131274	72.32548263	123.2550837	19.84684685	874.5164736	64.15469755	12.32368082	220.020592	18.9990991	7.458172458	10.61299871	12.79385644	45.88484498	78.37739776	27.03108559	-0.2858844	-0.28755853	-0.43324888	-0.47545153	-0.42172384	0.8361446	0.74751264	-1.3035773	-0.86999536	0.025435682	-0.08716814	-0.3605266	-1.2222102	-0.0418075	-0.053491734	0.2806458
2013/5/15	pre	20.72574003	20.85070785	81.35727156	150.927027	17.96447876	875.3559846	74.87760618	9.772586873	194.4904762	16.79279279	6.662805663	8.33951094	14.66555931	39.56271775	64.00373517	25.49759304	-0.5202575	-0.22742952	-0.11132953	-0.41664073	-0.2541362	1.277761	-1.1929413	-0.9982964	-0.64493275	-0.067705415	-0.32184827	0.6071447	-1.482533	-0.33687243	0.061112866	0.045297522
2013/5/22	pre	23.03011583	23.6010296	75.25212355	159.5818533	18.80990991	870.732175	55.47207207	12.24710425	250.9571429	21.67413127	8.108108108	10.46241956	15.49432114	40.22967649	68.9605675	25.05124591	-0.11565673	-0.06171785	-0.8013869	-0.28657314	-0.39375818	0.63050824	0.14368571	-1.5703847	-1.1743753	-0.058885977	0.4772204	-1.0338122	-0.7107121	0.01869976	0.056290437	0.18647529
2013/5/29	pre	24.14916345	25.06718147	76.3027027	177.6939511	16.50785071	870.5738739	52.58931789	11.57541828	235.0719434	20.2960103	7.592020592	10.48622909	16.74436384	39.26635605	64.93882456	23.85653968	-0.08964786	-0.16112714	-0.25225222	0.11137441	-0.75225854	0.6223766	0.18732694	-1.9801979	-0.7694586	-0.19984652	-0.35883886	-1.0114524	-0.36480057	-0.11834617	0.068241715	0.16659518
2013/6/5	pre	23.99176319	25.26756757	79.74465894	179.6346203	20.50823681	871.5482625	66.04414414	13.06306306	215.6481338	18.62072072	7.066924067	9.013513514	17.3441153	37.88793493	63.75589314	21.27417533	-0.1893015	0.053097285	-0.16599062	-0.6219621	-0.8065905	0.90517145	-0.003830462	-1.552437	-0.8824719	-0.13107182	-0.12445765	-0.94791514	-0.09727175	-0.34006587	0.13604689	-0.46325877
2013/6/12	pre	24.56756757	25.66061776	78.40875161	158.621879	17.9960103	871.498713	58.93796654	12.15894466	237.2171171	20.48507079	7.522522523	9.439253539	17.61892723	37.73635533	62.22397533	22.38172834	-0.3223854	-0.18912853	-0.48320037	-0.19387844	-0.47185636	0.9566263	-0.25862074	-1.5932062	-1.4078382	0.02064682	-0.08588494	-0.5189833	-0.2039508	-0.21897468	0.114243425	-0.079750076
2013/6/19	pre	23.21814672	23.88429858	77.37065637	130.3238095	19.53011583	870.514157	55.03281853	13.01930502	245.0328185	21.15984556	7.592020592	9.379150579	16.10263646	32.69687704	54.72391588	20.11858581	-0.016575422	-0.039915863	-0.06756021	-0.6760976	-0.023675662	0.7356653	0.3080455	-1.4348389	-1.1278979	-0.07629241	-0.39209548	-0.9544389	-0.5701355	-0.23701128	0.21849978	-0.56113666
2013/6/26	pre	27.73706564	30.88957529	76.70836551	147.4936937	17.43680824	867.2050193	57.89034749	13.72844273	236.5406692	20.42561133	7.383526384	9.742985843	20.57374988	35.22257499	60.31470938	21.35436592	-0.66143906	0.5843267	-0.27617082	0.56415415	0.16035095	-0.19448408	-0.1835716	-1.7122824	-1.0537827	0.048462287	-0.3575359	-3.298796	2.144282	-0.2778548	0.2105187	-0.7678648
2013/7/3	pre	26.01827542	27.9994852	82.06113256	159.96139	19.42136422	868.2164736	75.07335907	13.00772201	209.0325611	18.05148005	6.882882883	7.88005148	20.00606793	32.98052674	55.30794516	19.52272061	-0.3696118	-0.15807031	0.61991745	-0.5434464	-0.6395188	-1.8102106	-0.7636817	-1.5343677	-1.0445479	-0.11157141	-0.5579735	-0.003770942	3.0305567	-0.8729138	0.933362	-1.017679
2013/7/10	pre	27.72355212	30.83410553	77.81595882	175.5992278	22.71853282	868.1065637	64.87232947	15.56010296	244.2612613	21.08918919	7.71042471	8.83011583	20.8552622	25.33000152	45.22591339	18.38144365	-2.6426394	0.44719172	-0.02537335	0.061412822	0.14103428	0.56114185	0.081618115	-1.3345795	-1.4396355	-0.08850702	0.12315519	-1.5560869	1.7975054	-0.3276344	0.7811758	-1.195875
2013/7/17	pre	27.91763192	31.04517375	76.46370656	175.3970399	20.07477477	869.0486486	55.91467181	15.9958816	251.684556	21.73590734	7.83011583	8.986357786	20.71327312	24.31986926	44.70625536	17.4229974	-0.8600445	0.40984917	-0.65206957	-2.2704296	0.30982623	0.5408832	-0.1199566	-3.2146187	-1.0841925	-0.06917638	0.5005158	-1.0824598	2.564319	-0.29354444	0.90804833	-0.09415971
2013/7/24	pre	27.51287001	30.35752896	78.52921493	159.3724582	19.93590734	868.2186615	65.96447876	14.30965251	215.5857143	18.61415701	6.853281853	8.388931789	20.80302926	28.76418808	51.52687946	18.23029653	-1.1602685	0.33004266	-0.43364435	-1.5716591	-0.35072196	-0.6646665	-0.008192646	-1.0940257	-1.8337345	-0.1729077	-0.5836643	0.3863548	2.895587	-0.80150723	1.2493126	-1.0202214
2013/7/31	pre	27.75817246	30.80862291	78.24555985	165.3592021	19.2963964	868.7655084	65.59099099	15.58275418	222.8456885	19.25263835	7.135135135	8.822908623	21.01048229	24.15489094	44.11648387	18.1391265	-1.9800814	0.29902634	-0.33677432	-1.1489748	-0.13179235	0.62139386	-0.12737417	-0.8273274	-0.7747971	-0.03230701	-0.14082749	-0.8073243	2.4214666	-0.2452833	0.8522631	-1.5882605
2013/8/7	pre	28.36911197	31.7992278	75.07773488	168.2202059	19.49317889	868.6	62.95984556	16.3989704	229.6638353	19.84028314	7.377091377	9.538352638	20.84907418	26.29156101	48.88579211	18.60338097	-0.79616904	0.3643745	-0.44121826	-1.1795232	0.34741753	-0.2875734	0.1853542	0.06823895	-1.5093914	-0.05792261	-0.010171901	-0.63811105	1.441289	-0.3182469	0.8436616	-1.3477745
2013/8/14	pre	28.76628057	32.34427284	72.61415701	181.0679537	21.15379665	870.5826255	53.95701416	17.36254826	238.6983269	20.60926641	7.673101673	10.07824968	20.60874441	24.95149644	47.90077126	18.32062823	-1.620811	0.7355913	-0.45950153	-1.4399794	0.5474539	-1.2718282	0.044245724	2.0918634	-2.0895734	-0.11135746	0.22801878	-1.4270984	0.8808206	-0.25113592	0.66486377	-0.48576897
2013/8/21	pre	28.64311454	31.93384813	72.65212355	149.0879022	18.32316602	869.0697555	56.296139	15.22664093	206.1272844	17.7985843	6.684684685	9.905534106	20.48092759	30.60321261	57.39520634	19.85068772	-0.5129594	0.41631165	-0.8140505	-0.14033525	0.23659925	0.32394913	-0.06105932	1.0946712	-1.6475701	-0.07872747	-0.4475057	-1.1826197	1.6250168	-0.48357204	0.28858992	-1.5512546
2013/8/28	pre	27.45817246	30.42741313	78.5033462	134.6379665	20.66821107	866.5812098	60.81801802	12.597426	203.0786358	17.52947233	6.722007722	8.669240669	20.73340583	31.87574116	56.35494649	18.68482404	-0.33730283	0.6048903	-0.9313162	-0.7374142	0.29733887	0.001331128	-0.10788276	-1.3908345	-1.6708426	-0.18138726	-0.7308641	-0.38395444	2.5510213	-0.2812884	0.9248846	-1.3874966
2013/9/4	pre	27.01055341	29.83873874	79.76911197	166.8487773	17.12998713	869.3531532	63.61737452	13.05096525	202.6378378	17.48790219	6.861003861	8.725096525	20.55194477	30.38557839	52.73225021	18.80363661	-0.3371792	0.7437575	-0.2821179	0.16927117	-0.43331575	0.05877486	0.49962398	-2.1966124	-0.8426864	-0.15838642	-0.57622916	-0.78382796	2.6537495	-0.33782828	0.9923807	-1.6479315
2013/9/11	pre	22.65585586	23.12187902	79.64015444	116.0065637	16.45971686	875.775547	72.18378378	11.14272844	190.5679537	16.45431145	6.594594595	7.684555985	16.0500547	37.09283199	62.58125136	21.28334476	0.18558177	-0.14585692	0.03780223	0.39631882	-0.3133273	0.9969046	-0.43346694	-0.6283318	-0.7138236	0.13833621	-0.39170977	0.40744102	-0.6806356	-0.31605768	-0.030789932	-0.19117236
2013/9/18	pre	24.22857143	25.41827542	81.51763192	133.9592021	13.76718147	876.4148005	61.37142857	10.19086229	207.6481338	17.93281853	7.142857143	8.765765766	17.96946023	37.44084979	59.22436546	21.99522338	0.35042384	-0.31703588	0.040291447	-0.327962	0.37532902	0.85266185	-0.45958474	-0.53502643	-0.48255035	-0.113622636	0.06941948	-0.7355009	0.5745665	-0.051507257	0.06884858	0.12244758
2013/9/25	pre	25.51673102	26.64092664	74.23268983	104.4465894	17.36151866	873.0799228	29.81119691	12.44697555	245.0285714	21.16447876	8.275418275	10.71608752	17.59633382	40.20877731	66.70411569	21.47998235	-0.28502408	0.0436353	0.034125965	0.18270162	-0.14003418	0.9637842	0.7549627	-1.2069135	-1.1384727	0.018477703	0.45641568	-0.9074919	0.08939207	-0.062081106	-0.049278866	-0.40038496
2013/10/2	pre	22.68687259	23.51801802	77.82870013	117.372973	21.83153153	874.5666667	63.21994852	11.56615187	195.9293436	16.91518662	6.953667954	8.471428571	15.71291423	37.52168817	62.70602446	19.72981696	0.21759629	-0.007570904	0.11868686	0.38423938	-0.312553	1.2051402	0.03409747	-1.356123	-0.76506865	-0.06541569	-0.013813249	0.47703412	-0.48910233	-0.25044462	-0.03135811	-0.3223109
2013/10/9	pre	20.97593308	21.11866152	73.72664093	102.8065637	16.36267696	878.1595882	42.25830116	11.14285714	216.2658945	18.67490347	7.653796654	10.51454311	13.48488473	43.01596007	69.99760749	24.03339771	0.21163346	-0.21577238	0.034659974	0.11728337	0.07699693	0.54595286	0.5083416	-0.7077721	-0.5672418	0.018337918	0.61258835	-0.2001423	-1.4124347	0.09188206	-0.012757212	0.26276302
2013/10/16	pre	21.77940798	21.94221364	73.16306306	132.4503218	18.38326898	877.2521236	32.60617761	10.42509653	213.2249678	18.41492921	7.554697555	11.098713	14.01939755	51.90179045	81.69324027	24.08688099	0.28785744	-0.3234891	-0.087550126	0.41346386	0.37305507	0.87025934	0.74399614	-1.1295485	-0.8374448	0.03352569	0.005536487	-1.2174994	-1.2504319	0.06393894	-0.14002432	0.4548798
2013/10/23	pre	19.32239382	19.34620335	70.84208494	97.16808237	18.91853282	881.1939511	43.7016731	11.47207207	187.9879022	16.22882883	6.791505792	10.07876448	11.76281119	54.65067109	88.95727137	26.16762855	-0.049474735	-0.23107308	-0.20959783	-0.25638023	-0.08485616	0.47837192	0.4147633	-0.9746693	-0.78792906	0.06156054	0.014339296	-0.33715856	-1.4188837	0.4339967	0.28568846	0.39672884
2013/10/30	pre	17.44633205	17.31647362	69.53075933	105.4355212	16.94658945	882.4348777	31.7983269	9.510553411	188.1537967	16.23861004	6.92020592	10.45585586	10.32941968	66.48795981	97.96257677	28.07778056	-0.1582972	-0.35417143	-0.51156247	0.35062003	-0.2674298	0.40554798	0.357258	-1.4035826	-0.6861059	0.09540692	0.059502292	-0.15991381	-0.9407738	0.674948	0.29093766	0.1533551
2013/11/6	pre	17.0041184	16.90540541	72.91647362	117.6835264	15.7037323	882.3248391	42.20862291	9.184169884	168.1711712	14.51608752	6.308880309	10.17915058	10.54945742	69.49896513	106.5424421	32.2909156	-0.09625933	-0.26052827	-0.077646814	0.07215917	-0.34658554	0.43470046	0.17279926	-1.2724812	-0.4173014	-0.036011435	0.29202205	-0.72063166	-0.98493904	0.53199005	1.028946	0.5129172
2013/11/13	pre	17.24324324	17.15160875	76.71608752	119.6101673	16.96512227	882.6830116	40.04144144	8.93989704	162.1872587	13.99395109	6.16988417	9.99021879	11.25930263	56.29753281	82.78696623	28.6818803	-0.14031139	-0.24125546	-0.0936486	0.49580336	0.11204996	0.33414385	-0.061853465	-0.20503837	-0.64625233	-0.13169068	0.2040821	-0.68390983	-1.4486243	0.4951709	-0.063809775	0.21279341
2013/11/20	pre	15.16537967	14.92844273	78.58018018	123.4962677	19.27039897	882.4082368	59.07670528	10.00965251	131.2580438	11.33178893	5.102960103	8.345945946	10.17391695	51.49580688	77.82801132	30.60100386	-0.27149358	-0.22710474	0.015396208	-0.20592517	-0.49363935	0.42911527	-0.40719184	-1.5293256	-0.13140139	-0.10403943	0.13900973	0.49872285	-1.2066097	0.46129063	0.11878207	0.9330266
2013/11/27	pre	13.52574003	13.17850708	67.87052767	124.0494208	15.57297297	883.8970399	29.74723295	10.34517375	156.3966538	13.51261261	6.082368082	11.12072072	7.947836556	61.09852531	103.3334061	35.37966176	-0.021091983	-0.535902	-0.42022184	0.83053505	-0.69462115	0.12160776	1.0176654	-1.5757111	-0.2589117	-0.13776572	0.15498376	-0.54065245	-0.7527592	0.47188666	1.1728745	1.8736315
2013/12/4	pre	11.02265122	10.15662806	66.97644788	152.3864865	21.40669241	883.928314	37.41325611	12.57361647	150.7953668	13.02406692	5.934362934	10.81415701	6.711206753	60.54276351	101.0163452	35.17183721	0.001821223	0.25150606	-0.114486195	1.231083	0.25528285	0.4262807	1.0759156	-2.314549	-0.3972617	-0.13919047	-0.108284764	-0.45701435	-0.6659411	0.44744352	1.7797531	2.1596475
2013/12/11	pre	10.62689833	9.960746461	65.59034749	145.6494208	15.31402831	883.7756757	16.74362934	9.871814672	158.128314	13.66048906	6.149292149	13.22162162	6.410479353	69.01046306	109.1015305	40.54071354	-0.22560006	0.5553254	-0.16424721	1.1075732	0.7135043	0.259843	2.2050269	-1.9217556	-0.63105273	-0.13954996	0.18373406	1.2961352	-0.34888703	0.86790925	1.0752432	1.8488353
2013/12/18	pre	9.931660232	9.030888031	68.10707851	131.2056628	17.3970399	882.1808237	38.93384813	8.018146718	133.4037323	11.51441441	5.388674389	10.68095238	6.369956369	103.3771902	144.8654854	41.95531779	0.18950713	0.21785258	0.47091615	0.12547407	0.24737008	0.3374206	1.2567465	-0.47834414	-0.33193186	-0.13973315	0.07023331	-0.019156782	-0.28200865	3.5328386	1.8643996	2.817961
2013/12/25	pre	6.152895753	4.494594595	78.27232947	118.254955	18.62329472	887.0537967	55.65688546	8.695366795	114.7885457	9.911454311	4.647361647	8.210682111	5.738345729	65.62850796	95.73756215	34.89048641	-0.24549577	0.10636472	0.8697956	4.282589	0.25319967	0.25379243	1.2896676	-0.80745894	0.1760633	-0.12802082	0.7769712	1.9534836	-0.50838345	2.909985	0.36718273	1.1352297
2014/1/1	pre	4.882625483	3.211068211	65.97889318	110.3259974	17.58648649	889.4752896	27.75624196	7.621364221	143.5471042	12.39343629	5.682110682	10.39214929	4.449225015	95.23730685	130.4501331	40.12887108	0.6316574	0.22186537	0.9518126	-0.00169807	0.07042393	0.24844483	1.3887321	1.9296886	-0.27290198	-0.13340464	0.19145624	1.0391829	0.06775264	4.0975866	1.8834885	1.4490956
2014/1/8	pre	6.941570142	5.743758044	60.06203346	181.4590734	15.8024453	884.3478764	17.02072072	8.468983269	156.5584299	13.52676963	6.144144144	13.03101673	4.63580004	86.59205593	126.035532	43.60126175	0.16324459	0.6402079	0.2246912	1.6633594	1.2291782	0.98943317	3.5916224	-0.31049114	-0.11875171	-0.13058205	0.23220451	1.6231048	-0.12839024	1.2366645	1.8208946	1.4468645
2014/1/15	pre	7.964607465	6.578893179	72.54723295	124.8068211	18.55019305	884.5226512	39.25315315	7.143114543	131.0546976	11.31377091	5.275418275	10.10785071	5.982972209	100.8272312	142.4577056	45.40758269	0.42125246	0.26146913	0.5434967	0.01326174	-0.23725852	0.045624647	1.0956203	0.839505	-0.15328673	-0.13161273	0.19054049	-0.018170709	-0.3090241	4.4582043	1.7438226	1.937545
2014/1/22	pre	6.515830116	5.151480051	72.71184041	114.0957529	16.91364221	889.3866152	33.84530245	7.737580438	148.7236808	12.84478764	5.851994852	10.39073359	5.458646519	71.5294274	99.84931983	34.26737755	-0.26993445	0.25833628	0.085481696	0.17557676	0.87073874	0.16602394	1.1827228	2.272418	-0.45849347	-0.12891944	0.26151085	0.95689195	-0.8496229	1.357142	1.2877655	0.8493421
2014/1/29	pre	7.297812098	5.876576577	58.52162162	139.0186615	19.65135135	887.2303732	12.00617761	9.427927928	180.2655084	15.56357786	6.872586873	14.09472329	4.62261007	88.67200737	128.7417224	40.75192506	-0.059226938	0.26249665	-0.037138797	-0.23499665	0.5897982	-0.010040252	1.8763046	-1.4607143	-1.0428731	0.090469815	-0.08776579	1.6419733	-0.8514343	0.7009656	1.5475209	1.5913739
2014/2/5	pre	11.45688546	10.68056628	73.8969112	145.836036	17.24671815	883.6656371	30.84787645	6.806435006	156.2963964	13.49485199	6.122265122	11.72702703	7.60931775	91.76250593	129.1044164	36.90494851	0.007350901	0.2467241	0.37370273	-0.3286218	0.15396789	0.15842855	1.2746347	-0.63729477	-0.905789	-0.13338695	0.041270044	-1.4644039	-0.5399881	0.3617447	1.6278342	1.1742829
2014/2/12	pre	11.0037323	9.631788932	77.5002574	140.2633205	20.63346203	877.9861004	50.64144144	9.344658945	147.9507079	12.77168597	5.62033462	9.805920206	7.756482456	75.49492835	105.1215269	27.8188196	0.13280182	0.101226605	-0.027305715	-0.36751676	0.24791624	0.7788573	-0.04743962	-1.0480077	-0.60176665	-0.15608908	0.058817964	-0.5495128	-0.6095399	0.5038796	0.876072	0.19666797
2014/2/19	pre	3.385585586	0.723423423	74.74890605	101.3039897	20.93166023	885.7765766	61.70900901	9.274002574	153.5483912	13.24903475	5.831402831	8.085842986	4.562584485	46.10511403	65.09046504	22.08817129	-0.16007352	0.15661027	-0.19730558	-0.21994406	-0.56882215	0.036464438	-0.13890065	-0.7953206	-0.7471719	-0.13902692	0.065270305	1.6321421	-1.4634414	-0.080795094	0.25180408	-0.26533866
2014/2/26	pre	6.581209781	4.967824968	77.06640927	136.6975547	18.55495495	885.811583	55.11492921	8.212097812	159.2859717	13.74826255	5.963963964	10.03371943	5.810284458	56.02560393	78.20877428	27.0626413	-0.08384809	0.10981475	-0.011340855	-0.12762555	-0.003579381	-0.050676845	-0.033836033	-0.37927276	-0.97720426	-0.15157607	-0.012777573	-0.5090316	-1.4440485	0.45120993	0.02625929	0.08582643
2014/3/5	pre	11.79150579	11.06653797	80.57181467	121.8540541	17.48648649	886.089704	60.71518662	7.245302445	152.8001287	13.18249678	5.791505792	8.91016731	8.472251748	60.97668135	87.74616339	32.66177922	-0.004188713	0.09591216	-0.29859	0.11072323	-0.49555695	-0.030528663	-0.25878873	-0.36812907	-1.1104045	-0.13905562	-0.081036784	-0.8157072	-0.769394	0.62383527	0.03431933	0.72160184
2014/3/12	pre	10.36589447	9.266280566	77.95160875	105.9099099	19.76177606	882.9747748	63.43745174	8.451866152	156.1028314	13.48018018	5.877734878	8.451480051	7.494030519	47.84279566	71.59566235	28.85289857	-0.20165935	0.070959345	-0.012304405	-0.6451327	-1.4667273	-0.041291345	0.60958356	-1.524418	-1.127291	-0.14503	-0.09376355	0.56978333	-1.0232474	0.22987872	0.11812282	0.6289782
2014/3/19	pre	11.64942085	10.99099099	74.26293436	137.9084942	19.85984556	883.3095238	55.01287001	8.572200772	184.8079794	15.95688546	6.743886744	10.17155727	7.739776145	50.12011196	75.73987971	28.51488396	-0.0924514	0.093270384	0.09456223	-0.45833418	0.11105429	0.06539287	0.1695082	-0.6410282	-1.3585565	0.11411857	-0.124146745	-1.0322572	-0.7864814	0.2899593	-0.018014653	0.26828134
2014/3/26	pre	15.1970399	14.82728443	70.54504505	147.6343629	21.05135135	880.9435006	45.01685972	9.161904762	202.1975547	17.46396396	7.265122265	11.65534106	9.151201137	60.89241474	99.11005757	31.81734021	-0.33056208	-0.2038198	-0.4813528	-0.05598864	0.2522147	0.28025103	0.16973001	-1.8728467	-0.97836345	-0.07555242	0.027826056	-1.1587071	-1.1391084	0.38632727	0.787072	0.7853969
2014/4/2	pre	16.67516088	16.52651223	74.85508366	155.878121	17.86782497	878.7171171	44.24453024	9.026898327	216.5073359	18.69163449	7.675675676	11.27039897	10.61815366	54.43679696	86.87068244	30.36034794	-0.307379	-0.20134963	-0.047416613	-0.13610408	0.24789812	0.25930133	-0.117273	-1.1149448	-1.1824592	-0.001861813	0.22017749	-1.3690712	-1.2851254	0.29494202	-0.11287748	1.0989516
2014/4/9	pre	17.3958816	17.34890605	74.98159588	128.4195624	20.12406692	876.5534106	56.54967825	9.228185328	195.5074646	16.88172458	7.110682111	9.786615187	11.10565813	51.49842398	81.43166148	28.86512238	-0.14066686	-0.22742732	-0.05264645	-0.47935146	-0.91549003	0.6665946	-0.2602082	-1.3701023	-0.8746471	0.03179532	-0.007324474	-0.26155546	-1.2844704	0.31427714	-0.001259781	0.6259734
2014/4/16	pre	18.30849421	18.26602317	75.86653797	127.6876448	17.25096525	878.1574003	54.65070785	8.466924067	214.8603604	18.55238095	7.50965251	10.26435006	11.86435848	52.63677455	83.34862172	28.89582766	-0.14811893	-0.212223	-0.11017099	0.25179362	-0.8756279	0.46462727	-0.13342316	-1.1280246	-1.1035135	0.012976113	-0.17155804	-1.1796724	-1.2299179	0.27272856	0.020728927	0.6353336
2014/4/23	pre	20.43281853	20.58326898	76.02329472	139.0595882	20.70888031	875.534749	52.56936937	9.551608752	242.0759331	20.9016731	8.178893179	10.18108108	13.47203664	46.70683649	74.05330291	25.40667668	-0.13658485	-0.29418525	-0.16171673	-0.59883916	0.06611429	0.5886661	0.1006129	-0.8235439	-1.2305683	0.024943167	0.39171603	-1.1051793	-1.317006	0.06732693	-0.07439307	0.14143413
2014/4/30	pre	19.16666667	19.2994852	79.33346203	124.5007722	20.32368082	876.4559846	64.45341055	9.262676963	211.4970399	18.25045045	7.315315315	8.841055341	13.05245827	45.0581008	71.23944526	24.42688813	-0.33425876	-0.20362073	0.19618098	-0.35980386	-0.4271047	0.6205353	0.41141954	-0.8570429	-0.751386	-0.000375931	0.13018917	-0.6231302	-1.4173346	-0.22754428	-0.04386774	-0.007543268
2014/5/7	pre	19.46023166	19.47644788	73.16692407	158.7554698	18.23796654	877.8934363	54.07528958	10.54002574	234.8016731	20.26859717	7.854568855	10.36846847	12.24776258	45.32904208	75.42970923	25.1531727	-0.16392444	-0.20069592	-0.470486	-0.21619345	-0.028004846	0.5258043	0.3571752	-1.2700928	-0.8051954	0.045542974	0.6320048	-0.946134	-1.1919373	0.004665976	-0.09480035	0.055939574
2014/5/14	pre	19.28481338	19.31724582	73.80978121	132.1325611	19.54787645	876.9707851	74.36821107	11.00797941	209.0813385	18.04594595	7.056628057	9.947104247	12.22848782	44.51275161	82.69629567	25.65744783	-0.2390724	-0.22462632	-0.1355479	-0.50711155	-0.099837616	0.90372705	-0.32813916	-0.9304211	-0.74044067	0.024729086	0.117671415	-0.34620705	-0.9310801	-0.21910025	-0.07152559	0.15312722
2014/5/21	pre	21.91583012	22.55778636	76.76911197	170.0285714	20.48597169	870.9356499	63.13642214	11.11389961	231.8056628	20.02561133	7.694980695	9.721492921	14.82667256	54.30909969	88.60583243	33.07364809	-0.38520536	-0.21952495	0.031792212	-0.4707625	-0.15088789	0.769609	-0.10446384	-1.4165125	-1.0844162	0.025177909	0.33986354	-0.30438015	-0.99342275	0.3051792	0.028672004	0.89506143
2014/5/28	pre	23.16525097	23.94401544	78.62689833	155.5378378	18.74697555	871.8535393	57.81570142	9.534749035	226.7467181	19.59086229	7.435006435	9.382625483	16.31472166	50.67496423	86.67157479	30.18204319	-0.50647	-0.102981694	-0.08209648	1.5289237	0.07762791	0.50306666	-0.12525478	-1.5524924	-1.0991701	-0.086533085	-0.26736456	-0.4708571	-0.9714346	-0.042375296	-0.25731292	0.86362046
2014/6/4	pre	25.102574	26.3036036	73.4953668	191.1240669	17.97374517	872.201287	61.5019305	10.64453024	237.9783784	20.55109395	7.763191763	10.1018018	17.02078001	58.75895094	108.2492003	31.80839726	0.13804153	-0.21240136	-0.09863675	-0.058378983	-0.24501619	0.7165728	-0.13827644	-1.0902715	-1.3459055	-0.037650157	0.40734264	-0.810371	-0.29778937	0.11539625	0.7120194	1.0618078
2014/6/11	pre	25.37078507	26.90810811	77.84864865	159.510296	18.60810811	868.8530245	58.28172458	10.73436293	226.5462033	19.57323037	7.319176319	8.993050193	18.3029011	53.57735907	82.00462382	27.7027202	-0.31200486	0.14516576	0.5147607	1.4276878	-0.00096719	-0.5444907	0.08257061	-0.4521846	-0.889442	-0.07788938	-0.11520092	-0.4168586	0.59439737	0.54010445	0.047118194	0.89431167
2014/6/18	pre	25.12882883	26.2009009	75.74440154	114.1267696	16.15328185	868.7293436	55.52136422	8.962934363	240.9740026	20.81312741	7.725868726	9.262162162	17.56757191	60.16919052	92.89201781	30.27718232	0.3264251	-0.15142101	0.1874513	-0.043485913	0.39946386	0.65922016	0.560058	-0.2146437	-1.1728424	-0.05881046	0.6221909	-0.6466938	-0.1144008	0.96171457	-0.042326342	1.053546
2014/6/25	pre	25.48391248	27.23783784	79.51029601	157.6571429	17.75546976	868.0707851	64.4042471	10.06602317	212.9853282	18.4029601	6.872586873	8.557528958	18.81267712	36.46194734	57.78421487	25.9769522	-0.38486618	0.34585047	-0.31832188	-0.1588282	0.040785506	-0.003483401	0.11465149	-0.3421656	-0.9279626	-0.09857107	-0.41982317	-0.9404664	3.7057743	-0.26789656	0.8922044	1.2240461
2014/7/2	pre	24.85701416	26.45649936	83.83024453	138.8288288	16.54208494	869.5133848	75.81853282	10.41158301	199.1133848	17.2014157	6.522522523	7.428314028	19.14750222	39.38417834	62.02035239	28.04793174	0.22412197	-0.27628946	0.83911484	0.27285296	-0.49444574	1.5261998	-1.1180809	-0.5120404	-0.2866923	-0.2735434	-0.24906942	0.815141	3.414866	-0.062003717	0.80648434	0.8336895
2014/7/9	pre	25.80592021	28.01454311	82.55585586	152.9175032	15.61853282	869.9837838	71.23719434	10.69099099	200.2981982	17.3001287	6.568854569	7.898069498	19.88902538	37.93405741	61.03751325	25.57066714	0.05856681	0.04216508	0.5296205	0.13374029	-0.024535373	1.736864	-0.31136963	-0.010705728	-0.59022164	-0.040794816	-0.19975115	0.28545442	3.723084	0.26226303	0.702699	1.4903845
2014/7/16	pre	27.25328185	30.43886744	79.37722008	168.8561133	15.9045045	867.5234234	56.24697555	11.25160875	233.6332046	20.17619048	7.290862291	9.083526384	20.72792041	42.66198356	69.32595128	25.87471154	2.5728285	1.0388469	0.3069384	-0.7629808	-0.15609127	0.23310564	-0.24991651	0.39945543	-0.306551	0.078837365	0.17164361	-0.20879413	5.429426	0.27941954	0.6964142	0.89361584
2014/7/23	pre	26.41261261	28.96782497	81.92651223	172.6423423	18.33153153	870.7285714	67.02432432	13.18378378	188.7741313	16.3006435	6.172458172	8.114800515	20.41765453	42.66198356	69.32595128	25.87471154	0.18286094	1.3651888	1.2152387	0.41023558	0.31195962	1.6258625	-0.05583558	-1.0881045	-0.4176267	-0.10203334	0.77189475	2.3458672	5.231951	0.6245002	0.98062044	1.6685444
2014/7/30	pre	28.07310167	31.92715573	77.94568855	157.7355212	18.4016731	868.6114543	54.80540541	13.2010296	221.5702703	19.13912484	7.005148005	9.11016731	21.29622303	38.46111178	63.43720337	25.03082332	3.0005581	0.6679864	0.25548583	0.444195	0.2894045	-0.2941819	1.2085999	0.042550705	0.11651442	-0.041990146	0.26996404	-0.032915354	7.07069	-0.108529076	0.78519446	2.693722
2014/8/6	pre	27.7954955	30.98365508	77.58661519	149.0203346	15.71660232	869.4720721	48.25431145	12.58558559	230.2990991	19.89369369	7.293436293	9.451994852	20.87646501	35.68451983	61.05758915	23.58790662	3.2305455	1.3517226	0.20998123	0.3129153	1.0156046	0.71804625	1.1758293	0.30668008	-0.015922483	-0.022280734	0.04511604	-0.04849375	6.516498	0.08433287	0.876958	2.968596
2014/8/13	pre	28.01518662	31.87824968	78.73770914	158.7539254	16.27580438	866.9813385	56.44362934	12.02419562	219.085843	18.92535393	7.02960103	9.171299871	21.44416277	35.0352595	57.95367768	23.31194094	3.2653425	0.69437194	0.013060489	0.31954575	0.41527918	-0.029116603	0.41696522	0.049517892	0.03625367	-0.035346173	0.23745164	0.12946688	6.7476916	-0.018261023	1.1867352	2.745574
2014/8/20	pre	25.22123552	27.03796654	83.33346203	166.5907336	16.62522523	871.0548263	77.63256113	11.33564994	185.4747748	16.01518662	6.268983269	7.505148005	19.42844954	31.25836674	51.35773827	25.56033743	0.549097	0.6595499	0.82819265	0.65769386	-0.17136034	2.5566418	-0.4602405	0.29767662	-0.18924825	-0.048632484	0.81133705	0.86307055	4.7230573	0.6380329	2.1101148	1.0558468
2014/8/27	pre	24.97039897	26.40514801	82.74118404	148.5110682	15.69369369	872.7492921	68.75598456	10.25495495	203.5087516	17.56821107	6.88030888	8.179407979	19.01992143	35.17192524	57.66071664	26.9563418	0.2712658	-0.20788886	1.0956281	0.00423852	0.74861044	1.7749758	0.34615612	-0.23907739	-0.20703578	-0.054469954	-0.09095095	2.269054	3.8342764	0.18238574	1.1425748	1.2389454
2014/9/3	pre	25.42355212	27.25971686	82.32072072	155.2055341	15.50939511	874.5939511	70.61377091	11.58622909	190.7303732	16.45817246	6.558558559	8.22020592	19.41176084	34.31222466	56.54292769	25.63867502	-0.1595732	0.4713467	1.2200803	-0.074040286	0.98338604	2.0757253	-0.11957867	-0.46930623	-0.21631709	0.016116414	-0.16766052	0.95962393	3.9800546	0.64972746	1.0747503	2.2009416
2014/9/10	pre	25.06293436	26.66473616	81.13294723	163.6419562	15.97734878	873.4957529	62.63217503	12.13706564	206.7900901	17.85868726	7.146718147	8.707464607	18.74768536	42.77337892	67.60572078	26.8902386	0.16868055	0.40983945	-0.10009015	-0.003130413	-0.0416664	0.88827026	0.08912869	-0.4882916	-0.84693855	0.038050883	0.092643	-0.29858056	4.0216637	0.21937634	0.8538636	2.2298937
2014/9/17	pre	26.03758044	28.25148005	81.72290862	127.7418275	15.73204633	871.7826255	62.27451737	10.84208494	197.2339768	17.02921493	6.817245817	8.434620335	19.94511738	31.074716	52.94172038	24.24501931	-0.38324103	0.19718905	0.45414773	-0.12077929	-1.2562957	1.1990434	-0.36902353	0.10289504	-0.6353395	-0.15619664	-0.3699956	0.52123326	3.4468777	-0.12710963	0.72294945	0.8197695
2014/9/24	pre	23.67297297	25.10566281	84.85469755	121.3196911	19.8010296	874.309009	72.57992278	11.1039897	182.8944659	15.78777349	6.424710425	7.411325611	18.12413589	28.0873367	48.62374447	25.28684813	0.05755706	-0.27406806	1.9840481	-1.151298	-0.3629467	1.1091024	-0.8331625	-0.39022672	-0.485396	0.06914582	0.18952546	0.66590637	0.73792446	-0.56463885	0.6283489	0.17133172
2014/10/1	pre	22.98597169	23.57451737	78.87953668	128.0876448	16.66460746	875.0111969	48.24337194	10.9041184	220.3842986	19.03191763	7.680823681	8.962162162	16.20024206	46.91099471	74.80510763	29.72006851	0.071655214	-0.07442517	0.40477312	0.6408126	-0.45791745	0.9972869	0.2799658	-0.9555398	-0.70854664	-0.16749299	0.6109662	-0.82631934	-1.0211054	0.17139469	-0.10036211	0.84322125
2014/10/8	pre	23.56525097	24.67323037	79.63719434	143.0585586	16.55469755	876.2881596	38.15469755	10.06756757	217.2326898	18.75379665	7.608751609	9.296911197	16.90573041	43.11468155	73.47193003	26.90073353	0.03121547	-0.20907375	-0.22765121	0.18454754	0.1008195	0.8524073	0.4538978	-1.0764482	-0.8336771	-0.1732955	-0.16115777	-0.7927437	-0.72598875	-0.13099472	-0.024601873	0.33875087
2014/10/15	pre	20.8021879	20.87001287	70.6039897	83.28635779	17.63526384	879.3453024	25.54633205	11.19227799	230.5455598	19.90836551	8.072072072	11.35521236	12.78392115	53.33937475	87.13666099	30.8081479	0.01012612	-0.36081657	-0.4141246	-0.117885165	-0.35132533	0.32300824	0.82068497	-1.3064959	-0.78545046	-0.00706065	0.40421036	-1.1269978	-1.2938083	0.09637825	-0.2140324	0.81532484
2014/10/22	pre	18.87413127	18.85135135	70.93075933	125.0303732	18.0970399	881.9579151	36.72046332	8.843114543	199.1777349	17.2	7.205920206	10.1010296	11.47026743	71.17085982	114.4848645	42.63977056	-0.6324165	-0.30783102	-0.30163884	-0.075044416	-0.7279417	0.17919298	0.95684093	-0.5403865	-1.1621207	-0.040591974	-0.020875981	-0.965772	-0.7951101	0.3504322	0.6384162	-0.07887704
2014/10/29	pre	20.03552124	20.13410553	75.88803089	137.1409266	15.88635779	879.8474903	35.27747748	9.275289575	187.6906049	16.20733591	6.882882883	10.45572716	13.13937072	63.4813982	100.6674618	41.92835454	-0.9005193	-0.42116806	-0.1837463	-0.26944387	0.1110824	0.06993554	0.22161846	-1.9314541	-0.9104996	0.043393634	-0.13370825	-1.0551194	-1.2884488	0.49951556	1.0194119	1.2732773
2014/11/5	pre	19.55328185	19.63925354	79.68957529	133.3302445	16.85791506	880.137323	50.45444015	8.91003861	157.6199485	13.5994852	5.96010296	8.955083655	13.41278709	41.61233053	68.14045052	33.19591876	-0.3409155	-0.2688174	-0.32852927	0.41813156	0.8045686	-0.30148724	0.20830639	-1.7141283	-1.0282685	-0.18773498	-0.025809078	-0.8716905	-1.6650044	-0.121856995	0.04524478	0.7203614
2014/11/12	pre	15.66795367	15.48931789	75.22985843	128.562677	17.87490347	882.5446589	49.96988417	10.36344916	156.6586873	13.51685972	5.998712999	8.890733591	10.04194442	51.42835981	78.55909471	38.11141432	-0.2749491	-0.26361158	-0.09735799	-0.124416396	-0.45008808	0.22658601	0.18463387	-1.3748008	-0.5546296	-0.12504825	-0.040109515	-0.82220054	-1.431328	0.36499998	0.05273873	0.56782997
2014/11/19	pre	13.99395109	13.7021879	78.4019305	105.6724582	16.5966538	884.2375804	55.0962677	9.353667954	138.3239382	11.94247104	5.397683398	8.205148005	9.449423523	63.11983351	95.93455641	41.27846516	-1.0905355	-0.24671838	-0.17969921	-0.38272703	-1.5856142	-0.035346963	0.21542072	-1.6935462	-0.19126754	-0.14547901	-0.14989316	0.99131215	-1.2558265	0.4949945	0.13700812	1.0615778
2014/11/26	pre	13.4003861	12.99369369	74.55444015	105.9097812	16.26435006	885.0018018	39.72831403	8.748906049	147.2274131	12.71454311	5.75032175	9.867953668	8.663307077	67.79835429	103.8639559	47.88895843	-0.3401039	-0.24941336	-0.33982804	-0.09645528	-1.2625962	0.016675744	0.09698578	-0.8364617	-0.63937086	-0.13581711	0.063968696	-0.6258331	-0.5789656	0.42828208	0.9819813	-0.75430983
2014/12/3	pre	15.12483912	14.86653797	82.79047619	133.7208494	17.18674389	879.727027	50.01776062	8.140540541	136.7419562	11.80604891	5.42985843	8.558043758	10.69262208	43.60809551	69.5275355	35.88460283	-0.6227001	-0.26692155	-0.096943304	0.38608232	0.40823147	-0.25181165	0.041063014	-1.6648092	-1.0029144	-0.16531947	0.020694554	-0.7479736	-1.6147906	-0.14788513	0.010807529	1.3349555
2014/12/10	pre	10.31467181	9.241956242	73.66846847	132.2557272	21.13912484	884.1770914	50.0997426	10.38558559	132.1676963	11.41209781	5.258687259	8.796396396	7.059355086	52.9742274	85.64050312	42.39932069	0.05255406	0.0791985	-0.07747305	-0.44108745	-0.16449293	0.003832381	0.070245095	-2.8348622	-0.10224379	-0.101490825	0.052779045	-0.8927895	-1.1594698	0.39562762	-0.10617967	1.4072317
2014/12/17	pre	8.582110682	7.224195624	69.68545689	125.9061776	19.78584299	887.5882883	45.51441441	10.02998713	133.858816	11.55546976	5.369369369	9.342985843	5.979821651	63.70489797	105.2384469	45.03354529	0.03158063	0.09265685	-0.42575002	-0.32558134	-0.69881827	0.07360235	-0.24659458	-1.59814	0.002500264	-0.14222701	-0.036948197	-0.6593517	-1.3454235	0.446131	0.69319284	1.00373
2014/12/24	pre	6.640669241	5.158558559	60.41660232	138.7203346	19.28468468	889.8785071	38.11402831	11.43590734	150.1885457	12.97631918	5.875160875	10.75997426	4.572696715	59.64025073	101.3263496	45.6285725	-0.28238213	0.26195252	-0.19218795	-0.61804616	0.056558236	0.03421588	0.83343583	-2.243223	-0.74465245	-0.13937265	-0.013850248	-0.73492396	-1.4027487	0.33300433	1.2887933	1.1139828
2014/12/31	pre	7.258429858	5.84002574	66.57876448	116.5391248	18.44517375	887.2857143	34.28455598	8.854954955	142.1604891	12.28288288	5.635778636	11.0993565	5.24562793	76.2397262	111.1245512	50.83840952	-0.09135754	0.24056144	-0.3733169	-0.31498763	-0.34225944	0.06749762	1.2160794	-0.33403814	-0.4868993	-0.13759248	0.1710272	-0.8230033	-1.3875902	0.80358523	0.63710874	0.03763714
2015/1/7	pre	7.799485199	6.611711712	66.73153153	154.7804376	17.2985843	926.5821107	31.08352638	8.561518662	146.605148	12.66319176	5.763191763	11.46988417	5.445023171	84.76551227	134.3772233	58.97594078	0.106935576	0.24075283	-0.43867087	-0.47011888	0.19093761	0.12645335	1.2393782	-1.3165854	-0.44882208	-0.1376643	0.0438379	-0.7803614	-0.9771991	0.51019895	1.6133767	0.45522547
2015/1/14	pre	9.538996139	8.801287001	70.64440154	148.5586873	15.1967825	1022.172716	49.78957529	7.243114543	114.6182754	9.904890605	4.720720721	9.00990991	6.444408041	75.99602315	110.3370784	40.51850396	-0.08687989	0.099049225	-0.41954896	-0.32967693	0.7149878	-0.81849277	0.2029702	-1.2635664	-0.13887228	-0.14531876	0.46690395	-0.3316165	-0.6495172	0.7334142	0.87707275	2.0039864
2015/1/21	pre	8.265894466	7.482368082	76.14247104	147.4047619	14.27876448	1026.477864	57.63539254	7.027027027	111.5848134	9.625611326	4.598455598	8.007464607	6.402512619	76.54584474	110.7951804	38.39868551	0.05959977	0.13934961	0.049925398	-0.88700145	0.454187	0.88422114	-0.29569688	-1.3619512	-0.39041385	-0.20283817	-0.18032874	-0.015119203	-0.3281531	0.7059619	0.9514462	1.7229499
2015/1/28	pre	9.181981982	8.368082368	65.76229086	147.4016731	15.58751609	1023.946847	30.28738739	7.144015444	153.0557272	13.21557272	5.953667954	10.58815959	5.864043944	95.57339427	140.8247918	47.7786497	-0.3158227	0.52924514	-1.0697539	0.33348265	0.14462525	-0.16824166	1.8766388	-0.42781958	-0.5856606	-0.109873995	0.11243508	0.6977568	-0.9329724	1.613821	1.789441	0.2439933
2015/2/4	pre	9.020978121	7.714543115	79.78146718	125.71287	16.59382239	1022.076963	75.33063063	6.432689833	89.86795367	7.74967825	3.772200772	6.494980695	7.041334976	49.38325749	69.30881189	29.17146884	-0.32281283	0.3567639	0.2510055	-0.35222536	-1.3835411	0.28130683	-0.8884169	-0.29342902	1.8031726	0.09225234	0.82436454	0.0889985	-0.6254086	0.9710017	0.40489432	0.5461786
2015/2/11	pre	6.568468468	5.39009009	72.74633205	132.6184041	14.95675676	1028.967053	65.52651223	7.285199485	120.8451737	10.43333333	4.93951094	6.863577864	5.480023781	72.04378236	103.5302046	36.94178654	-0.5542406	0.14084804	-0.63099724	0.034568127	0.9541568	1.4979843	-0.16998927	-0.45543107	-0.41341254	-0.10666535	0.6685516	0.28018042	-0.9183582	0.43741736	1.0345274	0.95717615
2015/2/18	pre	8.940669241	8.117889318	62.50669241	145.8235521	15.21981982	1022.532561	41.17863578	7.681981982	166.1911197	14.35250965	6.352638353	10.7003861	5.488441232	82.10185616	119.2265197	38.58090895	-0.19206381	0.07885147	-0.23867814	0.023933103	0.06422092	-0.804452	0.22575259	-0.420633	-0.8873953	-0.07801507	0.31461632	0.42457104	-0.7794757	0.034312457	1.8222442	1.1684138
2015/2/25	pre	13.15444015	12.67490347	74.4021879	144.4675676	16.92754183	1017.409266	59.41029601	6.951608752	136.8696268	11.81879022	5.471042471	8.666537967	8.515273571	57.37524971	84.08636046	18.21488265	-0.31410694	-0.20656586	-0.3137885	0.17211759	0.09813135	0.008984522	-0.06802643	0.762252	-0.49368653	-0.15608536	0.09624043	-0.097964056	-0.99483454	0.52829224	0.042944558	-0.054152574
2015/3/4	pre	12.43487773	11.72316602	81.41055341	130.897426	17.54826255	1016.494852	77.85353925	8.335135135	106.7628057	9.207593308	4.378378378	6.488931789	8.910803141	34.61167763	53.15497149	19.77914149	-0.4007327	0.09996919	0.4665232	0.6029056	-0.36161473	-0.21928474	-0.8005555	-0.65890473	0.51355535	-0.21567912	-0.03687436	1.1361578	-1.1782304	-0.18226965	0.5530647	-0.12875503
2015/3/11	pre	9.572458172	8.524453024	74.27065637	130.6782497	17.94903475	1020.093179	74.43397683	9.864607465	116.3642214	10.03719434	4.613899614	6.84980695	6.789652776	40.04004587	65.38100332	25.3630956	0.039209016	0.04535109	0.11532357	-0.019590119	-0.34751946	-0.41477463	-0.673742	-0.9828209	0.3306788	-0.14814033	-0.022310061	1.3356754	-0.927345	-0.42684987	0.42387444	-0.32638413
2015/3/18	pre	11.66216216	11.11917632	73.49060489	131.9958816	16.41428571	1021.260618	64.4970399	8.435006435	149.4985843	12.90810811	5.703989704	8.758043758	7.665392296	56.7557627	85.29487958	33.28293033	-0.04400229	0.039724782	0.2730469	-0.04381723	-0.06459886	-0.20659883	0.4710837	-1.602612	-0.69464016	-0.11827759	0.12898268	0.012512226	-0.698969	0.5029091	0.05715611	1.2668201
2015/3/25	pre	16.55353925	16.47644788	80.35817246	138.5535393	16.75469755	1014.341055	73.25675676	7.079150579	131.4020592	11.33359073	5.128700129	7.457142857	11.31569162	46.15929884	74.37790797	29.79939454	-0.48366526	-0.26104197	0.22593375	0.098432094	0.086711295	-0.32495672	-0.67723644	-0.814573	0.24773403	-0.19981162	0.021423787	0.45241717	-1.1884712	0.45292684	0.15695263	1.0697076
2015/4/1	pre	15.5029601	15.35263835	72.61673102	116.5570142	16.67078507	1023.17619	69.87014157	9.622265122	163.3467181	14.1003861	6.198198198	8.127027027	9.59664408	43.55534825	69.80020697	30.46772394	-0.35753432	-0.3102228	-0.69431657	0.6730626	-0.33518007	-0.72214776	-0.6161699	-1.1368576	-0.22989209	0.005751549	0.2936424	1.7557731	-1.3500316	-0.24314581	0.081789866	0.9186458
2015/4/8	pre	20.28918919	20.44375804	75.70746461	155.9202059	19.92651223	1009.027027	60.1954955	9.875289575	188.3675676	16.26229086	6.854568855	9.88030888	13.30402023	37.69242978	62.11541818	23.75152393	-0.2983667	-0.31905478	0.063726515	-0.15895262	0.30043346	0.17209168	0.07735198	-0.9213236	-0.81164527	0.09744164	-0.073512904	-0.21515831	-1.2170928	-0.2250996	-0.011612698	0.3285802
2015/4/15	pre	14.91042471	14.72857143	78.66061776	114.6247104	18.32329472	1017.553411	74.95353925	9.997812098	142.2653797	12.28416988	5.28957529	7.279407979	10.02742151	35.57872441	60.65786622	26.92065803	-0.5773967	-0.2718951	-0.086201265	-0.05839915	-0.3031863	-0.20536073	0.013378646	-0.5920525	-0.31515983	-0.18205234	0.07398987	1.3229923	-1.2510939	-0.2601299	0.16068898	-0.12576695
2015/4/22	pre	17.65855856	17.5002574	63.0041184	172.2118404	19.45508366	1016.328829	47.67670528	11.58288288	247.4899614	21.36833977	8.342342342	12.14568855	9.479164149	46.24821927	84.60264974	30.40717748	-0.56285745	-0.20119995	-0.45225015	-0.14087851	0.19874433	0.103979915	0.18417971	-1.9630818	-1.0587945	-0.041971806	0.7353864	-0.43152925	-1.0085113	0.022461105	0.0833265	1.372542
2015/4/29	pre	19.06975547	19.17425997	72.96151866	151.902574	16.66138996	1014.466924	73.20797941	10.1993565	179.8528958	15.52947233	6.61003861	8.871814672	11.93570517	48.36766969	80.62096552	34.58313678	-0.4530406	-0.27038068	-0.29153833	0.2233754	-0.15570925	-0.24441373	-0.14333813	-1.3953556	-0.8049009	0.09177773	-0.15748225	-0.14022951	-1.2828737	0.4816536	-0.05039319	1.0466769
2015/5/6	pre	22.1997426	22.44002574	72.31184041	152.2888031	16.26640927	1012.322523	57.26396396	9.521106821	233.7586873	20.18545689	7.872586873	10.45559846	14.19619106	42.91337649	70.36062832	24.49595301	-0.076210745	-0.24590056	-0.51908475	-0.08916835	-0.1388774	-0.16474324	0.40838617	-0.92302716	-0.98842764	-0.17093605	0.5432157	0.1388883	-1.0327909	-0.016825866	-0.12755823	0.24722217
2015/5/13	pre	21.98018018	22.54298584	75.85495495	151.4526384	17.1016731	1009.658044	64.91583012	10.18622909	189.9682111	16.40694981	6.746460746	8.576833977	14.70459084	40.0358384	67.85640955	25.5246769	0.15210177	-0.2911071	0.029509788	0.5042061	-0.23147075	-0.11650032	-0.049503766	-0.81379	-0.80305827	0.17172351	-0.04214337	-0.17999631	-1.2886995	-0.21483164	-0.06787763	0.19734012
2015/5/20	pre	22.65341055	23.17824968	72.75868726	160.8357786	20.16074646	1009.549807	67.46872587	11.64375804	211.4140283	18.26422136	7.207207207	9.742084942	14.66116105	37.41674551	67.30706071	25.53501768	-0.269513	-0.12837009	-0.20182616	-0.11538272	0.06501122	-0.078969665	0.11592945	-1.4570229	-1.096363	-0.057439487	0.00389077	-0.060694855	-1.0053813	-0.30506578	0.22708961	0.6973109
2015/5/27	pre	23.21879022	23.8979408	77.87889318	134.5177606	16.60540541	1008.425611	72.72535393	9.955469755	175.2545689	15.13191763	6.151866152	7.895881596	16.20900804	42.12464994	67.57950454	26.00104456	0.25138167	-0.27228186	-0.04063176	0.25890052	0.21547139	-0.10633139	-0.51398104	-0.83395565	-0.6828875	-0.025072379	0.23508215	0.115725376	-0.7861147	-0.11787586	0.10719589	-0.12347681
2015/6/3	pre	23.78223938	24.96357786	80.37889318	137.9592021	14.66988417	1006.316216	74.40926641	8.765379665	160.9207207	13.89498069	5.741312741	7.39034749	17.27518847	44.79997252	70.89810195	23.70572959	0.7965822	-0.21715797	-0.10601587	-0.90876484	-0.02124399	0.2664836	-0.5318144	-0.6013007	-0.002310485	-0.0895212	0.2034051	0.6567587	0.50782347	-0.027746452	0.20557548	-0.14810419
2015/6/10	pre	24.73423423	26.24787645	78.52432432	168.109009	16.84453024	1007.281982	72.21081081	10.75418275	185.6054054	16.02779923	6.49034749	8.332689833	17.81177879	29.4226502	50.39457183	22.23809572	0.4200626	-0.41510543	0.071004756	0.539229	0.19109797	0.42588207	0.073366515	-0.2074563	-0.5768141	0.160965	-0.2169789	0.76292205	1.0051413	-0.30714095	0.54252476	0.5058245
2015/6/17	pre	25.28764479	26.69202059	76.84453024	174.8037323	16.88481338	1006.385328	75.54105534	11.09382239	202.023166	17.44929215	6.877734878	8.487001287	17.98262482	31.75239357	58.75933476	23.42280117	0.17116898	0.12546575	0.4000001	0.36109304	1.8549922	0.4075446	1.7956955	-0.90600723	-0.72014195	-0.24561384	0.056245416	0.84930253	0.78601015	0.33071145	0.2784032	0.9920219
2015/6/24	pre	25.74388674	27.62857143	78.43590734	161.1355212	16.46357786	1005.610167	75.76319176	11.41711712	190.6232947	16.45701416	6.41956242	7.658944659	18.83094069	30.35022123	48.7167014	20.38658706	0.5868896	0.22764303	0.1947545	0.39729306	0.9339978	0.41070294	1.5233611	0.45308802	-0.16014084	0.14202009	0.566744	0.6975266	3.8285508	0.6032548	1.4641577	0.21028087
2015/7/1	pre	26.15740026	28.61209781	81.98906049	137.6861004	17.21788932	1004.122523	79.98777349	11.17464607	184.6173745	15.93487773	6.386100386	7.242213642	20.14444315	25.34222439	44.87156526	18.86861353	0.054828122	2.2486272	0.37822655	0.6629367	-0.47147825	0.005411638	-0.6716433	0.9874793	-0.3177492	-0.09020177	1.6482038	2.1007123	5.235248	0.009714759	1.3545026	0.3000902
2015/7/8	pre	27.19073359	30.50501931	79.14568855	171.5245817	18.08841699	1003.202831	78.22316602	11.98507079	191.7474903	16.55148005	6.373230373	7.241698842	20.59599661	28.77603658	47.9924906	19.2210973	3.0105584	1.0254735	0.97017664	0.049326118	0.1962208	1.3420017	0.19020449	-1.7606268	-0.3935022	0.19456303	1.9761043	2.7249222	4.466299	0.52619624	2.2912939	0.14917035
2015/7/15	pre	24.1009009	25.03848134	78.84028314	136.2460746	17.16241956	1006.49112	72.25225225	10.32792793	170.6491634	14.73603604	5.904761905	7.131145431	17.25393932	33.12937493	54.32043302	20.29628643	1.9697591	0.27352387	0.7599556	1.0653443	1.5212458	0.8868566	1.3230854	0.47603878	0.13682696	-0.035810526	0.95261353	2.7520244	0.8288573	0.21786286	0.90216005	1.5072486
2015/7/22	pre	27.34929215	30.17142857	76.43294723	173.6743887	16.0975547	1001.968082	62.51994852	10.06216216	219.8127413	18.98314028	7.199485199	8.522779923	20.06541388	37.57470539	60.46790159	21.96905904	2.7377434	1.6051644	-0.05940735	-0.037658516	1.1295125	-0.11278237	0.06827416	1.0456333	-0.0341319	0.12875192	0.38179415	1.3601278	6.7576776	0.09787124	0.89483917	0.7302497
2015/7/29	pre	26.44877735	28.65096525	82.0030888	150.6442728	15.41338481	1004.919949	74.96962677	9.935263835	176.3335907	15.22870013	6.114543115	7.041956242	20.47795764	27.89317227	48.55086098	21.26305546	0.5992374	2.6870534	0.36521032	-0.29117003	0.10449346	0.3379899	0.83066744	2.0084112	-0.016036028	-0.11566988	1.2101575	1.8221126	5.5500603	0.61804974	1.66422	0.441314
2015/8/5	pre	27.78211068	30.76988417	75.21492921	177.7272844	17.9953668	1006.928829	55.95212355	13.77207207	235.9992278	20.38133848	7.682110682	8.702831403	20.22337748	23.70158208	44.90686562	19.17880413	4.758189	1.0427973	0.11965739	0.29608208	1.5931473	2.1194942	0.4173951	0.022050565	1.1211354	0.081694596	0.8239285	0.9011689	5.801528	-0.39953315	1.3659344	-0.57710165
2015/8/12	pre	28.53397683	31.6967825	71.02136422	168.9984556	16.51737452	1006.749421	46.3996139	14.49086229	252.8783784	21.83925354	8.198198198	9.52985843	19.90181584	26.43354999	47.63626225	18.8963214	4.269713	0.41999245	0.63422793	0.3177158	1.472932	2.2168746	0.9253932	0.026786458	1.431405	0.006477889	0.17067505	0.34142238	3.4960995	-0.106680386	1.4362955	-0.6875257
2015/8/19	pre	26.66383526	28.98211068	80.78906049	167.2960103	17.14234234	1005.832819	68.68378378	10.66293436	178.0239382	15.37747748	6.25997426	7.36010296	20.41773415	29.31211402	49.44064732	21.2813893	0.09882803	2.432861	0.33611512	0.4329677	0.22113298	-0.21527593	-0.47052473	1.4717995	-0.30087018	-0.12825458	1.2636442	2.0869293	5.569109	0.13201393	1.0960251	0.058877088
2015/8/26	pre	26.16344916	28.53307593	82.35482625	169.7133848	15.06936937	1007.412098	74.07207207	10.75276705	172.8247104	14.91184041	6.199485199	7.311583012	20.24114496	31.27608837	53.40536241	21.66512122	-0.8426268	1.7037551	0.3032378	0.6397471	0.3169918	0.5874477	-0.8825437	1.1298264	-0.33368942	-0.19266346	0.7311046	1.3262479	5.4586296	0.34843138	1.1545329	-0.28551403
2015/9/2	pre	25.7956242	27.27927928	77.8047619	169.0124839	14.2048906	1006.742986	55.38095238	9.505276705	202.7086229	17.4956242	7.003861004	8.236422136	18.73360969	43.72373747	67.20638421	23.82790415	0.2883518	0.042392287	0.37157393	-0.8077242	0.62509114	0.4772182	1.6131787	-0.48491183	-0.5375495	0.013808507	0.16357881	1.4781168	3.9556217	0.120881855	0.86413115	0.86786723
2015/9/9	pre	25.34736165	26.58622909	81.66409266	134.348906	13.28146718	1009.574903	63.23153153	9.055469755	177.7324324	15.34144144	6.35006435	7.727799228	19.17469943	33.23978	53.88549967	20.86985715	-0.15458405	-0.1986022	0.26898685	-1.1900831	0.2239092	-0.29350758	0.22321063	0.0696887	-0.4673817	-0.1186752	1.2120284	0.77809167	3.5275383	-0.21894722	1.097636	-0.29677904
2015/9/16	pre	25.18893179	26.48893179	78.80527671	132.930888	15.17734878	1011.022136	60.29305019	11.16216216	181.8113256	15.6978121	6.496782497	7.793436293	18.3393953	34.12554127	56.55961772	22.80156706	0.90694	-0.2376003	0.007647293	-0.3436841	1.0799181	0.057734746	-0.300078	-0.15165354	-0.561274	0.08500446	-0.042031586	0.3803893	0.38554206	0.013326989	0.3795701	0.31826466
2015/9/23	pre	22.79407979	23.26808237	75.81145431	118.7047619	14.75353925	1015.829344	65.35392535	10.64620335	168.6972973	14.56731017	6.280566281	7.911325611	15.39999536	36.68441918	59.38620377	26.36360414	0.17756422	-0.114674	0.07534557	-0.5296076	0.13049202	-0.1453612	0.03389807	-0.17265984	-0.45773342	-0.08467766	0.41104698	0.5494785	-0.8749244	0.001295925	0.107210755	0.19887814
2015/9/30	pre	23.29292149	24.19034749	83.55778636	143.4815959	13.7989704	1010.027413	71.03629344	9.272586873	137.9945946	11.91261261	5.352638353	6.908622909	17.46472093	32.18766482	52.23534757	22.70225557	-0.13154443	-0.16881727	0.5525999	-1.6232522	-0.16555963	-0.7553776	-0.79955477	-0.73611534	-0.016131192	-0.1468201	0.24193202	0.95037836	0.2312969	-0.22858611	0.59657997	-0.31284693
2015/10/7	pre	23.06962677	23.81377091	77.52689833	137.1981982	17.50875161	1012.999614	60.5039897	10.3016731	151.9907336	13.12097812	5.687258687	7.764607465	15.99880059	34.84677579	61.5759001	22.49837047	-0.12853031	-0.1704105	0.05561103	0.16176382	0.017734416	-0.06428016	-0.20873436	-0.71070224	-0.63942075	-0.18601325	0.011447148	-0.061952006	-0.82434624	-0.14069912	0.027679807	-0.09962094
2015/10/14	pre	21.25624196	21.598713	81.72445302	136.3552124	15.98854569	1016.528958	73.08957529	10.03809524	115.4581725	9.968211068	4.532818533	6.509395109	15.19292903	33.99898196	58.36464263	27.80049259	-0.30627242	-0.24801898	0.5523012	-0.4205783	0.036680106	-0.18568476	-0.43859136	-1.1745081	0.30471763	-0.21962234	-0.34302315	0.4670155	-0.9952863	-0.28732982	0.15565611	-0.2230689
2015/10/21	pre	19.58532819	19.57683398	69.67014157	143.1723295	13.33307593	1019.116474	39.38880309	10.44633205	187.1196911	16.15521236	6.851994852	10.87902188	11.74848721	61.69379055	99.29844509	39.03156272	-0.5074306	-0.5166193	-0.53316176	-0.07257776	0.21031013	-0.23125581	0.856897	-1.846877	-1.51936	0.022044756	-0.031700555	-1.2484072	-1.1515083	0.32709244	0.95431924	1.3367085
2015/10/28	pre	20.8963964	20.94774775	73.01930502	115.6539254	13.90785071	1014.847619	32.80514801	8.710682111	181.7709138	15.68468468	6.722007722	10.37824968	13.2939034	57.49559441	91.2638241	32.02049772	-0.07157239	-0.5548204	-0.11576758	-1.0503739	-0.42090708	0.041259978	1.0078232	-0.6286198	-1.0809187	0.051549	0.04752788	-0.5844098	-1.5187151	0.11760173	-0.03340158	0.61795604
2015/11/4	pre	19.3953668	19.6028314	77.3952381	130.9750322	15.8956242	1018.739382	58.63346203	8.999227799	125.1830116	10.8010296	4.924066924	7.731531532	12.9062236	38.37183978	63.26003137	28.97382798	-0.5430234	-0.2906454	-0.020407617	-0.5337118	-0.37517187	-0.24972774	-0.38524893	-0.9692689	-0.6215992	-0.19854441	0.348887	0.011858339	-1.3793154	-0.23612131	0.0830334	0.6901313
2015/11/11	pre	16.75611326	16.74234234	79.03500644	127.7229086	15.24697555	1021.453539	66.47863578	9.222393822	119.1303732	10.27799228	4.772200772	7.711068211	11.26574478	42.76400256	66.87557212	31.59904484	-0.630352	-0.3221494	0.112281986	-0.46976522	-1.0864145	-0.22065894	-0.2021773	-1.2437136	-0.312986	-0.22919658	0.19962664	0.3782947	-1.3742433	-0.20597409	0.17685701	0.56222975
2015/11/18	pre	15.65804376	15.57824968	85.11634492	143.9718147	15.33848134	1020.267053	78.93256113	8.370527671	81.67516088	7.040926641	3.391248391	5.714543115	11.35480635	37.54075268	57.2717262	29.00276545	-0.89465195	-0.4027873	1.2783773	-0.82352555	-0.36927816	-0.55357915	-1.8458996	-1.2659638	2.615207	0.005530601	-0.051362578	-1.534532	-1.1135032	-0.22909772	0.5079863	0.5931664
2015/11/25	pre	16.69433719	16.77091377	86.53577864	123.8325611	14.65160875	1017.23668	76.96447876	7.784298584	84.40643501	7.285070785	3.571428571	5.849034749	12.28921101	33.48286939	54.85212078	29.56997573	-0.64981323	-0.3628609	1.1426342	-2.0339267	-0.65122116	-0.18059812	-1.4799627	-0.6731086	2.3029902	0.007248056	-1.02E-05	-1.4400344	-1.1926212	-0.25119132	0.60248125	0.29676917
2015/12/2	pre	12.8998713	12.13758044	79.64967825	128.1028314	17.37348777	1022.959974	66.7971686	9.865122265	96.85546976	8.353281853	3.984555985	6.935392535	8.97334941	38.40831335	61.40725209	31.75398756	-0.8270507	-0.3518998	0.1357638	0.47816887	-1.2325917	-2.0096133	0.042630237	-1.9366125	1.6139569	-0.14491129	0.759259	0.45628867	-1.1499077	-0.546567	0.3520172	0.30601096
2015/12/9	pre	12.02277992	11.66113256	79.26113256	149.3393822	14.33835264	1023.289704	70.9042471	8.350579151	89.51325611	7.722136422	3.833976834	6.836550837	8.455680221	40.16922231	68.48462921	32.87844087	-0.4485119	0.37420648	0.47497025	-1.7658571	0.53459597	-2.328008	-2.3023286	-2.2319217	2.444212	-0.055927154	0.14649306	0.5205085	-0.852627	-0.16677451	0.13846849	0.5262767
2015/12/16	pre	10.15778636	9.611454311	83.33487773	139.4462033	14.35225225	1023.617503	75.1966538	8.581467181	82.35971686	7.104375804	3.593307593	5.889189189	7.906735301	55.47499751	80.19935683	34.28623152	-0.52050537	0.37438542	0.47176445	-1.8509194	-0.48632428	-1.8445054	-1.5389466	-2.1328173	2.68997	-0.11335276	0.6506241	-1.1703049	-0.68941635	0.5016329	0.09994866	0.739151
2015/12/23	pre	8.286872587	7.114028314	69.54555985	140.579408	16.77747748	1025.554955	55.55508366	10.50630631	103.5823681	8.936550837	4.272844273	6.808880309	5.855700988	53.01503698	80.80090054	36.46386899	-0.15477471	0.07213153	-1.953466	-0.046164867	0.084201306	-0.32505637	0.7493173	-3.2313766	1.6247933	-0.031203726	-0.3691497	0.081252255	-2.4750903	0.23481983	0.15546137	1.0054706
2015/12/30	pre	9.519305019	8.743629344	81.91016731	150.060103	14.31570142	1024.205148	69.75186615	6.584298584	80.1036036	6.914800515	3.473616474	6.513127413	7.462745572	69.38067079	98.64348142	38.80281579	-0.30060372	0.39862245	0.53452903	-2.0253828	0.16132487	-1.8580859	-2.2517653	-1.7643005	1.8373401	0.016698977	0.09378664	-0.1628551	-0.80710155	0.15502644	0.55412424	1.0862933
2016/1/6	pre	8.875032175	8.095495495	78.12496782	118.1880309	14.65688546	1028.444273	60.16795367	6.885842986	105.2027027	9.085585586	4.491634492	7.57992278	6.831062688	80.23639757	118.5057681	40.90033069	-0.079914965	0.14829476	0.028388426	-1.5838021	-1.257784	0.12434062	-0.6123715	-0.8499749	-0.12344247	-0.19207665	-0.6549046	-0.747413	-0.8717721	-0.13682799	0.781885	1.6962351
2016/1/6	pre	10.94877735	10.24234234	83.06550837	135.4554698	14.33333333	1022.364736	68.04555985	6.042857143	89.81196911	7.746718147	3.853281853	6.959073359	8.28477382	56.71017692	80.60136727	34.45268787	-0.33102798	0.36976102	-0.52792895	-2.3522232	-0.16785602	-2.213256	-0.7781756	-1.6786883	2.619903	0.079220794	-0.10516162	0.32099912	-0.5308092	0.67054826	0.18270873	0.79684776
2016/1/13	pre	7.746332046	6.667310167	82.26885457	129.3924067	14.95521236	1022.406178	75.3966538	6.826898327	83.53462033	7.208751609	3.567567568	5.873359073	6.689800378	59.33117264	84.151912	35.00439775	-0.41679043	0.26474243	0.4510703	-1.7999561	-1.1307622	-2.1161373	-1.3578471	-0.6070901	2.0458915	-0.042143635	-0.042214762	-0.53835577	-0.71256787	0.38098568	0.14580004	0.6457183
2016/1/20	pre	6.796782497	5.258429858	78.66679537	118.9229086	17.63873874	1022.127413	71.37001287	7.118790219	90.14247104	7.779279279	3.835263835	6.348519949	6.014847189	43.8063398	68.14001041	26.96948497	-0.26226377	0.22580267	-0.26766658	-0.37394008	-0.7961665	-1.1235435	-1.7850772	-0.49004033	2.5418394	0.015231404	0.13601984	-0.70356166	-0.8347785	-0.8124437	0.17805059	-0.03655928
2016/1/27	pre	3.462934363	1.277220077	68.58275418	136.7651223	17.4979408	1030.333719	66.61377091	10.20875161	106.8731017	9.216859717	4.438867439	6.857915058	4.207945183	49.04003553	70.92545254	34.1883464	-0.4304261	0.09572707	-1.1154438	0.1484555	0.19623618	-0.06241015	-0.39760822	-1.9015553	0.066706315	-0.17333134	-0.52946687	0.6290299	-2.0820112	0.4375389	0.261413	0.4949621
2016/2/3	pre	5.524453024	3.999485199	77.09111969	136.9462033	16.5028314	1027.443115	68.92393822	7.783397683	113.5045045	9.795238095	4.696267696	7.002187902	5.423406715	74.10665401	101.0821922	28.07177022	-0.39540738	0.07764602	-0.17067967	-0.60634273	-0.081310935	-0.7006834	-1.590753	-0.65872836	0.1595152	-0.21474116	0.61907285	0.48932692	-2.0853698	0.55413526	0.5667123	-0.38811526
2016/2/10	pre	11.21235521	10.56628057	63.27696268	157.7200772	17.82072072	1019.175161	32.93809524	10.01750322	170.6760618	14.75045045	6.472329472	12.73384813	6.416559114	43.70521071	63.74217084	20.24914914	-0.53314656	0.24676186	-0.42267537	-0.69599026	-0.558337	-0.40443754	0.7432437	-0.6491462	-0.71067566	0.11760165	-0.18437393	-0.596442	-0.5535585	-0.521815	-0.036550965	-0.30447748
2016/2/17	pre	8.864736165	7.703732304	64.84980695	153.3849421	18.22406692	1024.06242	61.30682111	12.2027027	141.9675676	12.25495495	5.606177606	9.219305019	5.666578219	49.02565696	84.61490816	31.3346235	-0.14647941	0.08970338	-0.46623594	-0.3439589	0.10661451	-0.41070506	0.014257581	-2.858354	-0.5016344	-0.08259861	0.16207494	0.13188009	-1.9652965	0.33338958	0.08761042	1.2830424
2016/2/24	pre	9.181467181	8.324581725	72.77258687	125.8458172	16.45740026	1028.352124	71.0029601	8.537580438	119.5480051	10.31377091	4.756756757	7.114800515	6.488940936	50.30754971	81.52367794	31.98814851	-0.19645871	0.053898986	-0.7875524	-0.022132777	-0.9192989	-0.63041717	-1.1380026	-1.1731881	-0.010510252	-0.15188916	0.4097475	0.9055871	-0.7106999	0.33502665	-0.049552258	0.17683108
2016/3/2	pre	13.55817246	13.1963964	66.18223938	150.8060489	15.82213642	1022.470142	28.43835264	9.219047619	211.9924067	18.2993565	7.716859717	12.92586873	7.765640602	66.7110702	111.3807485	40.77269624	-0.6062916	-0.34053	-0.3957918	-0.5352267	-0.6634458	-1.1248325	0.65849227	-2.0279298	-1.0086156	-0.073621504	0.12473776	0.10574869	-0.5573393	0.4475942	0.9455573	0.98018974
2016/3/9	pre	13.04658945	12.21093951	75.17619048	124.9812098	19.00707851	1018.524968	69.87348777	9.108622909	141.1265122	12.17799228	5.410553411	8.591248391	8.546653406	41.28285271	64.03026269	27.79918338	-0.37573606	-0.2825774	-0.23710465	-0.107603684	-0.641553	-0.39041317	-0.7014661	-0.21969931	-0.403337	-0.14953852	0.074457824	-0.20451179	-1.0813075	-0.19172238	0.08865276	-0.016386935
2016/3/16	pre	12.57567568	12.24594595	75.57593308	130.7190476	15.02007722	1016.587773	69.22213642	6.623938224	138.8854569	11.98545689	5.446589447	7.845559846	8.34487772	61.06777225	92.55241456	37.97893767	-0.06014182	-0.28365645	-0.107359506	-0.89843553	-0.44415894	-0.50170594	-1.3653237	-1.3125768	-0.28295937	-0.15119877	-0.081804045	0.03004263	-0.8403506	0.20797813	0.21609925	1.0140829
2016/3/23	pre	14.37606178	14.13616474	75.13178893	102.7751609	18.32471042	1018.556242	73.7024453	8.217245817	141.7759331	12.23809524	5.463320463	7.195238095	9.269958204	41.71254744	68.1723724	31.02467483	-0.49009195	-0.2829933	-0.18644428	-0.08677723	-0.9800272	-0.5280734	-1.1260126	-1.0144233	-0.25189176	-0.14450961	-0.043099586	1.2314317	-1.2954255	-0.22594005	0.24295358	0.5802405
2016/3/30	pre	15.02342342	14.85263835	68.91544402	164.5958816	15.47606178	1019.576834	57.61518662	9.031788932	193.8473616	16.73938224	7.009009009	10.03307593	8.845835292	53.35501263	83.84466335	36.97860745	-0.7844021	-0.24231026	-0.6742231	-0.050058033	0.2030089	-0.26653954	-0.26627338	-0.77983993	-1.6533204	-0.079662934	-0.06290592	-0.2784352	-1.0481133	0.20379493	-0.03636623	0.73158866
2016/4/6	pre	18.87168597	18.94684685	81.07902188	151.9595882	17.11943372	1012.106821	76.68841699	8.226512227	150.0925354	12.95315315	5.63963964	8.175675676	13.10945676	34.62054154	58.82623852	30.16220966	-0.7917591	-0.26937932	-0.017991351	0.10165558	-0.43775195	-0.74971193	-1.5953248	-1.467333	-0.43309313	-0.2001312	-0.15506865	1.77089	-1.5512635	-0.3261818	0.17750987	0.91755784
2016/4/13	pre	20.08725869	20.16267696	79.68442728	127.7702703	16.85431145	1009.410296	72.3019305	8.343114543	169.9346203	14.66486486	6.25997426	8.081338481	13.83852671	37.26612529	65.10505885	28.19990443	-0.39825428	-0.37937018	-0.15335792	0.41632962	-0.6993603	-0.81539834	-1.2082838	-0.5449964	-0.5748996	-0.13707821	0.19116044	1.5532857	-1.4053217	-0.558311	0.10493953	-0.1662601
2016/4/20	pre	19.12561133	19.21557272	79.07052767	170.3024453	19.27181467	1012.241699	68.97503218	10.71981982	185.7550837	16.02998713	6.741312741	8.611068211	12.97775092	32.75054968	55.87793796	27.59305361	-0.48707128	-0.26643327	-0.24659368	-0.33690795	-0.082711846	0.10047852	-0.62931246	-0.8135911	-0.83622247	0.047316696	-0.11836185	-0.40411237	-1.3053466	-0.17477989	0.24633494	0.26126108
2016/4/27	pre	19.60566281	19.76074646	80.36743887	157.0341055	15.73449163	1011.539897	71.37979408	8.581981982	166.9091377	14.40990991	5.984555985	7.548906049	13.56857259	41.20107845	68.9972606	28.33295818	-0.5053177	-0.29758725	-0.05594297	-0.13796572	0.2571798	-0.71813357	-1.229252	-0.48650974	-0.38106406	-0.14529352	-0.22820129	0.2107798	-1.5367708	-0.2862594	0.057994414	0.08854577
2016/5/4	pre	23.2007722	23.82779923	74.28532819	165.0711712	18.86023166	1008.336422	60.31698842	10.41660232	219.6849421	18.98030888	7.416988417	9.964864865	15.44517395	36.2770582	69.59695527	24.85161421	-0.29799816	-0.121439196	-0.25008255	-0.31967285	-0.110662565	-0.29580346	-0.25920945	-0.7978619	-1.0639186	-0.08873393	-0.098905124	-0.47083798	-0.55128115	-0.24531846	-0.07755892	0.059473813
2016/5/11	pre	21.63500644	22.18352638	75.47528958	152.8267696	18.48082368	1010.68121	62.24054054	10.87310167	200.1761905	17.28648649	6.777348777	8.744787645	14.34229243	37.34269548	67.39300529	24.2050446	-0.31562552	-0.2418444	-0.2210965	0.05370983	-0.24861577	-0.37640142	0.28115925	-0.8308859	-1.0454632	-0.10263356	-0.28087425	-0.252163	-1.386831	-0.2422653	-0.014079609	0.12757494
2016/5/18	pre	21.02754183	21.27657658	73.51299871	145.2095238	18.31840412	1012.512227	72.96846847	11.43063063	198.8734878	17.17297297	6.76962677	9.046203346	13.48618669	33.81074552	55.63572036	23.8100274	-0.19631718	-0.22963987	-0.2195703	-0.28475314	0.0806266	-0.26772934	-0.5220733	-1.3821247	-1.1505663	-0.09150712	-0.24062252	-0.09014293	-1.4303138	-0.14250953	0.3584819	0.30596247
2016/5/25	pre	21.91389961	22.55624196	82.78815959	156.837323	15.69459459	1009.710811	83.56396396	9.622522523	143.2989704	12.36833977	5.186615187	6.607850708	15.98737055	33.63401651	53.87425785	23.55014306	-0.6279709	-0.24674045	0.3295557	-0.7960986	0.15350655	-0.9028602	-1.3494067	-0.8613072	-0.11528209	-0.20860142	-0.089955926	0.22482029	-0.92768955	-0.35329643	0.5276558	-0.051672995
2016/6/1	pre	24.13616474	25.98378378	81.58700129	171.6494208	17.72110682	1006.509009	71.23938224	11.1021879	176.5473616	15.24337194	6.087516088	7.840926641	17.89079359	28.6504282	49.53270721	21.5001418	-0.56427765	-0.559754	0.28541046	-0.7206161	-0.72343075	-0.102184355	-1.0969653	-0.61460465	-0.54034966	-0.19207574	0.074001126	0.11005978	0.43926638	-0.57573	0.28505683	-0.4631861
2016/6/8	pre	24.75675676	25.95971686	79.64697555	136.4581725	14.83989704	1007.95251	66.96859717	11.0997426	213.0527671	18.3981982	7.118404118	8.818918919	18.08941097	30.91857347	49.92410714	21.17725391	0.080366544	-0.46398708	-0.32995644	-0.80434215	-0.27181	-0.49680677	-0.27769905	-0.42419416	-0.9111071	-0.24571706	-0.029570485	-1.112174	0.42294556	-0.3298886	0.37567383	-0.20912531
2016/6/15	pre	25.54749035	27.26383526	79.87194337	177.5656371	16.38133848	1004.707851	69.27142857	11.59395109	195.6041184	16.88777349	6.613899614	8.295366795	18.96577724	25.75776018	46.90732338	21.33537581	-0.97533506	-0.34169915	0.08074269	-0.11705268	-0.9214962	-0.058866106	-0.8995848	-2.0206144	-0.6844433	-0.21283723	-0.85521233	0.8461929	2.4601336	-0.54786646	-0.16381562	-0.6910199
2016/6/22	pre	27.6979408	31.05456885	77.69240669	185.9656371	19.03680824	1005.591634	67.42046332	14.05534106	218.2743887	18.84247104	7.15958816	8.243500644	20.79274801	23.12080065	40.8235948	19.73347124	-1.2185941	0.3864076	-0.015324001	-0.6658592	0.3824112	-0.33574522	-0.4074392	-1.5542213	-1.1697035	-0.019026564	-0.4083933	0.39418674	1.9273021	-0.4015716	-1.4243377	-0.81131345
2016/6/29	pre	25.61209781	27.86602317	82.51531532	163.9160875	17.03153153	1007.872973	77.65611326	12.1029601	181.9066924	15.703861	6.261261261	7.204375804	19.66456904	19.84654913	35.99821674	20.17603985	-0.507144	-0.096240945	0.38719606	0.41540697	-0.2804402	-0.18941359	-1.280617	-1.7328944	-0.18816923	-0.11783928	0.5822425	1.1406956	1.2525257	-0.90470576	-3.5037189	-0.21592616
2016/7/6	pre	26.76988417	29.44684685	82.58906049	140.9508366	16.77876448	1006.038481	73.74890605	12.17631918	188.6217503	16.29009009	6.401544402	7.214929215	20.99606308	23.30344888	40.76358228	18.58573118	-0.6012361	0.66893053	0.14869975	0.06560378	-0.4150606	-0.7295426	-1.639433	-1.9435896	-0.51404226	0.11243664	0.07522514	0.97908	2.2738662	-0.9735481	-2.2363522	-0.5811083
2016/7/13	pre	27.58198198	31.6019305	83.06473616	169.7266409	16.71969112	1002.045302	74.07619048	11.73449163	191.6571429	16.54787645	6.483912484	7.408365508	22.08869453	25.06794825	43.51193085	19.63827083	-0.94136083	0.34896317	-0.31593758	-0.20864032	-0.5890306	-0.34536955	-1.5167137	-1.5571861	-0.5344312	-0.17343704	-0.41953373	0.66390777	1.4674503	-0.9722519	0.9910989	-0.9268351
2016/7/20	pre	28.16589447	32.23320463	78.53230373	180.6414414	18.97425997	1004.797812	61.70888031	13.92548263	224.4413127	19.38494208	7.418275418	7.869369369	21.56628305	24.7591421	44.55825373	18.37869337	-0.6311213	0.29185274	-0.6956629	-0.6055004	-0.3076386	-0.32769245	-0.15073755	-2.608195	-0.4123125	-0.028767247	-0.35365182	0.5393649	0.9953895	-0.4619381	0.76953375	-0.8390843
2016/7/27	pre	29.88391248	35.37464607	72.08211068	188.1223938	16.0975547	1006.506178	34.17413127	14.51518662	266.3063063	23	8.455598456	9.585456885	21.74256169	29.69242353	52.61613138	20.49879725	0.045786317	0.28114384	-0.2668771	-0.255286	0.401146	-0.04714131	0.21749626	-2.4291227	-0.05733795	0.03813116	0.10029345	-2.283904	0.30523893	-0.5248728	0.34559113	-0.6794496
2016/8/3	pre	28.14581725	32.10888031	78.82136422	145.1656371	16.51505792	1006.113514	64.23899614	13.05933076	208.289704	17.98957529	7.101673102	8.370785071	21.62178144	22.34885489	39.41162481	19.7300038	0.08949959	0.39526975	-0.62812555	0.07442248	-0.48777807	-0.4406785	0.1348168	-1.4979786	-0.6986598	-0.1278341	-0.09738968	0.3439999	0.8038353	-0.6788004	-1.1012626	-0.8978024
2016/8/10	pre	27.91325611	32.31570142	82.05019305	140.2881596	14.96486486	1004.403604	67.18416988	12.02265122	204.6268983	17.67477477	7.043758044	7.808751609	22.22124093	22.79815315	40.17418151	19.07117647	0.007553115	0.50950897	-0.013112655	-1.0898263	-0.499719	-0.3068665	-0.017796112	-1.6375055	-0.46833083	-0.1212607	0.27307653	0.607614	1.2088029	-0.49933988	-1.1048737	-0.75846505
2016/8/17	pre	28.99163449	33.896139	77.5014157	109.7326898	16.68301158	1001.070914	57.87142857	13.24324324	214.3393822	18.50823681	7.214929215	8.299227799	22.26854126	29.84036912	51.40217399	19.73403711	-1.1610359	0.54176474	-0.08332558	-0.17102097	-0.62851566	-0.18215826	-0.42188847	-1.2056118	-0.76062346	-0.13164672	-0.33355817	0.23082526	2.014406	-0.2906202	0.33298334	-1.0721241
2016/8/24	pre	28.78455598	33.43770914	76.22007722	141.4706564	15.04954955	1005.388031	56.45637066	11.13886744	221.5108108	19.12805663	7.522522523	8.82020592	21.65379291	32.51628989	54.61894932	20.96378256	-1.5595967	1.2641789	-0.28421614	-1.4292828	-0.31139004	-0.48611054	-0.22977321	0.33908212	-0.8526891	-0.19938904	-0.37147793	-0.81875944	2.4383693	-0.20207413	0.66660833	-0.5750638
2016/8/31	pre	25.01338481	25.89189189	71.9006435	184.3765766	15.45328185	1007.319048	58.15675676	12.44337194	203.7676963	17.58918919	7.136422136	8.986100386	16.56805009	40.18240923	65.19274536	25.46276063	0.28182244	-0.1211572	-0.31608564	0.03826001	0.08587024	0.39921263	-0.20246734	-1.5404053	-0.8445595	-0.04381019	0.1324406	-0.3241559	-0.8760265	0.09772968	0.3556876	0.58720154
2016/9/7	pre	25.29009009	26.52123552	77.93500644	140.2235521	13.297426	1008.46834	74.49021879	9.683397683	155.5854569	13.43166023	5.890604891	7.85006435	18.24031718	35.73160168	56.71701979	25.62647704	-0.5138424	-0.42386484	0.12934245	-0.15584612	-0.08713303	0.14256823	-1.0670532	-0.96616703	-0.16041969	-0.15670255	0.11140424	0.047393598	0.58440316	0.24404725	0.5275494	0.34185344
2016/9/14	pre	24.70990991	25.65469755	78.41879022	131.3620335	16.73011583	1010.994595	60.10566281	10.55148005	168.5039897	14.55122265	6.162162162	7.941698842	17.76343287	30.88889595	50.17213289	21.18095409	0.35919765	-0.40552124	-0.10828658	0.54182655	-0.30210492	-0.20130464	-0.1609939	-0.04642718	-0.25517052	-0.037427776	0.48538032	0.12750663	0.53095996	-0.37552938	0.67160773	-0.16404001
2016/9/21	pre	23.497426	23.95315315	73.18931789	105.6525097	15.54903475	1013.951223	52.92947233	10.82033462	182.7810811	15.78262548	6.628056628	8.362290862	15.47702819	43.23777045	70.48573064	27.63659922	0.4601948	-0.19492447	-0.1522228	-0.029553777	-0.4261864	-0.034126643	1.065939	0.0601465	-0.771908	0.100075	0.112029575	0.80377656	-1.000698	0.050946303	0.050941415	0.31513572
2016/9/28	pre	23.66563707	24.54002574	78.88532819	145.2517375	17.76164736	1010.346203	65.46023166	9.943371943	144.6570142	12.48455598	5.436293436	7.613770914	16.84210406	30.31403833	49.98971904	23.36477225	0.08736129	-0.110691726	0.7806243	-0.16799319	0.06083691	-0.19297601	0.22893213	-0.7098683	-0.37044674	-0.19387648	0.15715186	0.4128505	-0.13225348	-0.24565883	0.71476716	0.09664155
2016/10/5	pre	23.24324324	23.87812098	79.37734878	129.501287	14.82715573	1012.276577	54.87824968	9.692535393	152.3432432	13.16422136	5.768339768	8.059202059	16.54396782	35.08170682	58.81630994	23.51262906	0.002758424	-0.20691499	0.35935104	-0.8454947	-0.22716665	-0.16033073	1.2745954	-0.65713525	-0.5222347	-0.14876778	0.32758933	2.1197953	-0.45862478	-0.08432897	0.25208068	0.006100752
2016/10/12	pre	19.52368082	19.64736165	78.03346203	93.0966538	17.35379665	1016.985071	76.36447876	10.55842986	102.7009009	8.855469755	4.182754183	5.6996139	13.11121298	34.29691535	55.40923637	27.04027091	0.07754536	-0.22706519	0.22110294	1.0405003	-0.10193672	0.37598556	-0.077821985	-0.79770625	1.9969709	0.21210049	0.8116655	-0.012984207	-1.3198458	-0.05638202	0.83680713	0.23296835
2016/10/19	pre	21.29060489	21.57940798	84.52162162	111.7958816	16.59266409	1013.695238	76.6976834	8.589189189	101.3370656	8.741184041	4.182754183	6.158687259	15.74427068	29.04902834	47.58848559	25.65393442	0.060411364	-0.17459756	2.3133013	-0.10244349	-0.020283481	0.16917275	-0.9463616	0.40719295	2.8621113	0.20699003	0.99493325	-0.32711884	-0.54106593	0.030221427	0.7003627	0.032456845
2016/10/26	pre	20.0966538	20.65456885	85.75534106	154.9783784	17.58095238	1014.146332	76.07413127	9.997425997	92.31531532	7.961261261	3.722007722	6.174774775	14.90103165	25.50305588	42.88763902	25.73430837	0.059149176	-0.34042692	1.8704772	1.2346416	0.90328467	0.35188	-1.3859352	-0.8669793	4.3079376	0.11305176	1.0091217	0.4586549	-0.7712182	-0.062204257	0.41156146	0.27321795
2016/11/2	pre	15.25714286	15.14041184	78.98944659	119.0339768	16.72252252	1024.112484	63.5016731	10.68198198	121.9773488	10.52831403	4.885456885	6.935263835	10.28413834	46.2951644	74.02966802	34.60363374	-0.33458722	-0.2534404	1.0163361	0.9145539	0.13821585	0.6618238	1.8041149	-0.5769233	0.08707336	0.09571276	0.6689417	2.4117932	-0.3141423	0.7002494	0.21586448	1.7287802
2016/11/9	pre	14.82960103	14.58532819	80.94272844	128.6606178	17.20785071	1020.577349	63.28223938	9.540797941	103.9177606	8.964092664	4.193050193	7.686743887	10.2676062	38.48427724	62.98365066	33.67363535	-0.3709876	-0.1317519	0.8908841	0.7067736	-0.4285185	0.691055	1.6097764	-1.4963996	3.146227	0.5128648	2.5083978	2.5768242	-0.60041505	-0.3178549	0.28422382	1.4426191
2016/11/16	pre	17.50656371	17.56061776	83.97220077	139.3150579	13.11608752	1017.214414	62.72767053	6.642342342	101.2835264	8.73037323	4.23037323	7.255727156	12.5197882	51.85316574	82.96087592	36.00194257	-0.39368814	-0.0759853	1.9911813	0.22133957	0.2995795	0.3172095	1.294989	1.1364913	3.4685585	0.5351509	1.6523355	2.05418	-0.76302093	0.88624054	0.31078276	1.7724185
2016/11/23	pre	12.83320463	12.0006435	84.52844273	129.219305	17.47503218	1020.255598	79.31853282	8.886743887	69.58674389	5.998198198	3.01029601	6.455855856	9.483731011	34.32033697	56.72043385	30.49695469	-0.00944348	0.32168242	2.2860909	1.9867178	-0.1273179	0.6577084	0.759617	-0.39089087	5.5657516	0.3554548	0.80498123	0.8450833	-0.4932891	0.43211773	1.1215203	2.2573414
2016/11/30	pre	10.59060489	10.0045045	75.68571429	145.6826255	15.78030888	1026.203604	51.7021879	9.118275418	120.3350064	10.39214929	4.954954955	8.277348777	7.380227453	63.73747594	102.1548303	41.76313177	0.6474671	0.17967631	1.1867234	0.59002054	0.800574	2.8858178	1.4166641	-1.4316868	0.24376084	0.05410256	0.68366355	1.55127	-0.45993924	2.2962189	1.4599788	5.4131417
2016/12/7	pre	12.21917632	11.81814672	73.37129987	160.8043758	15.12355212	1022.044659	33.70990991	7.234620335	139.2528958	12.01853282	5.604890605	10.31441441	7.92377123	76.91495862	118.8081193	46.91457977	0.68351984	0.5345472	0.42871255	3.44101	2.3139122	1.6074681	2.0826757	0.41035315	0.038569823	-0.14404945	0.21713416	1.0975813	0.34179112	1.4170408	2.2586756	2.3584318
2016/12/14	pre	10.78790219	10.01068211	76.89111969	124.0993565	16.67490347	1022.861133	58.27709138	7.775933076	97.64478764	8.425740026	4.109395109	7.290990991	7.59164815	63.36903107	93.7036027	42.66375897	0.16893913	0.519387	0.5275687	0.679904	0.06973886	-0.9101108	1.7925876	0.48657265	4.6078687	0.1544446	1.7056663	2.4955573	-0.1618012	1.4842246	0.39068404	2.9463687
2016/12/21	pre	11.86550837	11.34864865	78.95238095	133.0483912	15.05958816	1021.803346	60.46846847	7.064607465	94.32265122	8.15006435	3.984555985	7.782239382	8.340446398	51.9236016	76.01268299	37.63456138	0.24050821	0.33793387	0.7790817	1.8673128	0.42980283	0.46131766	0.6825868	-0.53858674	6.8377895	0.426645	1.8819736	1.6096233	0.053158436	0.9277816	0.2562421	1.9416022
2016/12/28	pre	8.840926641	7.701544402	74.94427284	126.5530245	17.33346203	1025.861261	57.41312741	9.026126126	101.5555985	8.764607465	4.241956242	7.126898327	6.538658819	58.77856645	89.09166309	40.29169868	0.04321157	0.36238363	0.18394929	0.6255147	-0.12388562	0.22967125	1.1338655	0.2408717	2.896258	0.11567039	1.2644978	2.2647848	-0.1491104	1.4508867	0.23439719	2.3576167
2017/1/4	pre	12.05032175	11.62110682	81.27490347	127.9850708	13.13616474	1021.500129	54.84826255	6.125482625	104.3893179	9.013256113	4.323037323	8.046589447	8.68542237	70.34439253	99.52050936	41.866035	-0.12737648	0.072713	0.43496236	-0.11180259	-0.84534097	0.0505428	1.4705542	1.0116277	3.747853	0.005960495	0.30034113	3.116898	-0.37721488	0.801194	0.779548	3.275571
2017/1/11	pre	9.587129987	8.575804376	80.88931789	157.1660232	15.45135135	1020.566538	66.77786358	7.576061776	81.42239382	7.023423423	3.467181467	6.093436293	7.401623387	48.4264183	70.27356828	32.77096697	0.06242367	0.38980773	0.46036398	-0.44896477	1.4080645	0.06982091	1.8040484	-0.8050164	6.352765	-0.004467041	0.6379406	-1.1239836	-0.31323418	0.8132188	0.26998535	1.2000322
2017/1/18	pre	8.112097812	6.955598456	75.37644788	119.930888	15.98507079	1025.431789	66.35379665	8.200514801	90.73101673	7.831016731	3.777348777	6.115701416	6.275666746	56.78323042	84.03343001	34.80081492	-0.23676378	0.25259548	0.20186757	-0.31130993	-1.2049141	0.10744428	1.5958636	0.29959738	5.468325	-0.08269377	0.27416813	-0.087167196	-0.33649746	0.84561723	0.19734359	1.1032859
2017/1/25	pre	8.986872587	8.154568855	67.3976834	115.2111969	15.43204633	1028.145045	36.31377091	8.912870013	149.5889318	12.91685972	5.881595882	10.12522523	5.935412302	75.83919707	105.6247838	23.97512282	-0.15086627	0.5419503	0.06951325	0.49228606	-0.093455486	0.41709268	2.2600536	0.57250607	-0.5774831	-0.1311047	0.2904754	-0.31605136	-0.85607815	0.83544344	1.4208194	0.43787915
2017/2/1	pre	9.331274131	8.229214929	76.33178893	120.9749035	17.1011583	1023.298842	67.20888031	8.44954955	104.9889318	9.064350064	4.384813385	7.057014157	6.871678311	48.10950713	64.75557336	21.39027603	-0.14760476	0.16369376	0.3691297	0.40924323	-0.27652693	-0.14966986	-0.14871745	-0.3366485	0.04620021	-0.08493531	0.45140192	1.6364436	-0.91874313	0.5675928	0.4036606	0.7456437
2017/2/8	pre	8.791119691	7.579150579	74.18610039	144.876834	17.38996139	1021.602317	62.62419562	9.007464607	124.6445302	10.76087516	5.011583012	7.219433719	6.451899232	49.95458382	70.24394126	28.56627245	-0.15880166	0.08748536	0.23783517	0.6995957	0.20716208	0.115602076	0.52376115	-0.5423489	-0.4106431	-0.12898272	0.22255147	1.8905146	-0.65726674	0.51647556	0.249734	0.32008305
2017/2/15	pre	10.95907336	10.41531532	63.22059202	132.9144144	15.18584299	1026.006692	32.03153153	9.823680824	180.8375804	15.61132561	6.765765766	12.04774775	6.309571918	67.57892217	102.771807	41.18375841	-0.040649403	0.48464137	-0.4165339	0.6887995	0.7880832	1.0164686	1.2693539	-2.2593558	-1.4088625	0.08684862	-0.13697375	-0.85675144	-0.26162457	0.5132091	1.0843332	1.4065759
2017/2/22	pre	11.15302445	10.14054054	74.89150579	141.2616474	19.81081081	1020.093951	64.24877735	8.962419562	127.3176319	10.99111969	5.070785071	8.833719434	7.566073032	46.58918919	69.47907758	31.88989139	-0.049671426	0.0800395	0.018743357	0.41251326	0.54899335	0.49396905	0.6760494	-1.765509	-0.27186593	-0.11324663	0.12793507	-0.091931716	-0.7385509	0.39754087	0.14520374	1.449142
2017/3/1	pre	11.08236808	10.57644788	62.97799228	147.3413127	16.12059202	1022.083526	52.08314028	10.33552124	177.6325611	15.33140283	6.732303732	9.895624196	6.334293449	54.68281301	90.70480113	39.11798588	-0.091412686	0.059007347	-0.45124212	-0.23632318	0.34801134	1.2472144	0.45244446	-2.1099172	-0.7381092	0.10319636	0.08585154	-0.18964009	-0.62122405	0.3637767	0.2319107	1.5157005
2017/3/8	pre	12.22651223	11.88661519	74.58404118	120.1576577	15.44607465	1016.731274	66.67722008	7.736422136	137.5341055	11.86537967	5.32046332	7.958944659	8.058423416	46.52626176	70.75325271	36.52352707	-0.27941734	0.09224276	-0.1395338	-0.1448173	-0.504383	-0.10994073	-0.37456033	0.07010955	-0.47652683	-0.12924887	-0.14160034	0.09942868	-0.7014731	0.43044153	0.17817217	0.75977564
2017/3/15	pre	12.30682111	11.79214929	78.54041184	115.054955	16.81055341	1018.089961	74.84208494	8.97966538	113.7615187	9.813642214	4.46975547	6.887001287	8.528431352	36.39156328	56.45596513	33.12215295	-0.42935947	0.069570795	-0.11889623	0.41760772	-0.50573915	-0.4843939	-0.91633123	-1.1535145	0.20842278	-0.17713042	-0.4624263	1.2447346	-0.838999	-0.24694864	0.6176231	0.47715887
2017/3/22	pre	13.54633205	13.18404118	82.69176319	121.6671815	16.83642214	1017.842986	77.64671815	7.799227799	113.5500644	9.8001287	4.485199485	6.265379665	9.695744716	36.21107485	64.12275703	31.55960423	-0.6230196	-0.26901335	0.5925303	0.13105641	-0.18285017	-0.4514094	-0.7555456	-1.2203463	0.099329576	-0.1712986	-0.33944452	0.22185259	-1.0997931	-0.39698297	0.15740232	0.6659489
2017/3/29	pre	14.79021879	14.59343629	74.07245817	151.606435	17.8980695	1020.447619	67.65379665	10.15765766	166.8091377	14.4029601	6.182754183	9.216216216	9.37356104	46.08030018	75.63890962	34.43351403	-0.16856156	-0.25197738	0.10755356	-0.25300083	-0.24805754	-0.20464307	-0.04211555	-1.9765867	-0.48254687	-0.06291163	0.19690375	-0.01626258	-1.4436905	0.18649721	0.058118284	1.4401433
2017/4/5	pre	17.98674389	17.96859717	71.22895753	148.8391248	17.06769627	1015.396911	55.72432432	9.842213642	190.6817246	16.45997426	6.844272844	9.722265122	10.92818495	38.82689349	63.76437335	28.41210595	-0.28432274	-0.29280773	-0.46429387	0.18288283	0.39556944	-0.018873584	0.02470317	-1.0516558	-0.9332859	-0.10485528	-0.2342263	0.04551512	-1.1834728	-0.16305083	0.011263697	0.3741791
2017/4/12	pre	18.07129987	18.12084942	75.4039897	151.8888031	18.2007722	1012.455084	61.2042471	11.16447876	173.0265122	14.93153153	6.181467181	9.22985843	11.62705493	38.47434526	69.10444144	32.8610181	-0.44185042	-0.26737657	-0.19105686	-0.14512122	-0.10833289	-0.07191599	0.13900657	-1.5367967	-0.66196597	-0.11021609	0.1955537	-0.18740602	-1.5351888	-0.22927074	0.034336213	0.8538327
2017/4/19	pre	20.8996139	21.09433719	74.00617761	194.1501931	18.83075933	1010.314801	66.95032175	11.61093951	190.8894466	16.48326898	6.773487773	9.6001287	13.47609456	34.20957348	72.21841381	29.40309385	-0.47322118	-0.21585554	0.16976006	-0.17082156	0.49743003	0.061021194	0.030713638	-2.2087197	-0.9562007	-0.055521667	-0.042944584	-0.44916072	-1.471111	-0.4256924	0.01651944	1.2176613
2017/4/26	pre	18.5003861	18.50630631	72.65225225	139.9182754	16.66280566	1014.698198	65.01544402	11.61119691	188.5220077	16.27889318	6.562419562	9.08983269	11.49171107	36.96606636	64.64866143	31.4878724	-0.5720936	-0.25774953	-0.25756872	0.23231581	0.082273275	-0.13118094	-0.08193457	-2.0800498	-1.062755	0.08905978	-0.11923242	0.16699068	-1.2733704	-0.23545049	0.08459281	1.1580979
2017/5/3	pre	21.65109395	21.85070785	72.05791506	155.1249678	17.93758044	1012.153925	51.92612613	11.77580438	212.7640927	18.37323037	7.333333333	9.936422136	13.70564212	35.78128089	74.47269216	24.75052023	-0.25819874	-0.22681896	-0.45002592	-0.20285033	0.09878562	-0.18293466	0.59392107	-1.5043137	-1.0844978	0.00429552	0.045496967	-0.50131494	-1.1710849	-0.17763576	0.016628617	0.4242263
2017/5/10	pre	22.0002574	22.36911197	74.69279279	174.9671815	16.51660232	1013.440927	63.86229086	11.46409266	218.0926641	18.83487773	7.518661519	9.721750322	14.49607435	32.94282933	61.55460821	28.45690428	-0.2715421	-0.20892408	-0.6071844	0.124584034	0.14533466	-0.14089756	0.48385352	-1.5805062	-1.0042602	-0.23671687	0.01647894	-0.53134626	-1.0559331	-0.3424754	0.108132556	0.46199235
2017/5/17	pre	22.86512227	23.03732304	69.58429858	142.1063063	15.61595882	1010.880952	59.52586873	12.95984556	226.8555985	19.6029601	7.633204633	9.966151866	14.19267683	34.00356676	58.44237422	26.51552507	-0.1612175	-0.23355342	-0.41990876	-0.12362526	0.0970503	-0.2661833	0.116566546	-1.583384	-0.8932195	-0.08409041	0.10568408	-0.10701663	-0.95693743	-0.09961597	0.1632708	0.60438526
2017/5/24	pre	23.16010296	23.53166023	75.29420849	142.9969112	15.88275418	1009.726512	65.5978121	11.78468468	191.8585586	16.57220077	6.548262548	8.443758044	15.61860934	32.96852593	59.35837345	28.65578448	-0.19112039	-0.17508468	-0.1706993	-0.5388453	0.009451853	-0.3080752	-0.03450583	-1.4291829	-0.8064288	-0.1891303	-0.26354143	0.59144306	-0.8223313	-0.3912081	0.15671848	0.36330312
2017/5/31	pre	25.75778636	26.71351351	67.3983269	158.4797941	15.83951094	1006.573359	54.84311454	12.53346203	244.8414414	21.13294723	8.070785071	10.44440154	16.1936325	34.57664592	58.38474184	22.34864083	0.051241394	0.15562533	-0.6483616	-0.010630826	-0.23403332	-0.18634827	0.27234298	-1.9791659	-1.7265553	0.021648105	0.27365008	-0.4927982	-0.7555897	0.05122913	0.17134714	0.24470285
2017/6/7	pre	24.81801802	26.43230373	77.55405405	153.8709138	17.57837838	1007.265508	66.90553411	12.29176319	199.280695	17.20785071	6.751608752	8.371171171	17.67505358	23.95399484	41.93594638	21.5827108	-0.26288328	-0.1306117	0.12197127	0.32604367	-0.22343452	-0.07836091	-0.30560896	-1.7076197	-0.72009134	-0.10843218	-0.41491976	0.5730085	-0.14539602	-0.2659817	-0.5542083	-0.35550115
2017/6/14	pre	24.27490347	25.60862291	82.67619048	142.9492921	16.16061776	1008.116216	76.47503218	11.44864865	157.6196911	13.6027027	5.53024453	6.755212355	18.27275004	23.76654886	41.43765467	22.79512443	0.44258568	-0.23201472	0.35888904	-0.35480946	-0.56337845	-0.040237486	-0.8359198	-1.6201968	0.10002604	-0.13816887	0.18187635	0.30679497	0.08872536	-0.44841763	-1.1848481	0.1696172
2017/6/21	pre	25.07593308	26.2966538	82.75778636	153.5459459	14.64182754	1004.92175	76.62419562	10.16061776	169.7929215	14.65238095	5.876447876	7.091634492	19.13714241	25.80002569	44.99613011	23.71420667	-0.20147154	-1.3051106	-0.017091671	-1.4179595	-0.46380684	-0.37658718	-1.8784989	-0.8450556	-0.17496061	-0.088674806	0.3031532	0.96803355	3.597383	-0.4055625	0.69180113	-0.16172884
2017/6/28	pre	25.44890605	27.23500644	81.94646075	179.2453024	15.23629344	1007.045431	73.56705277	11.80875161	184.3262548	15.91492921	6.258687259	7.112612613	19.35103194	22.65678271	40.17322702	22.27677985	-0.75927186	0.05585267	0.58370185	-0.36215156	-0.07286082	0.0298252	-0.7306717	-1.6827407	-0.18314251	-0.1436041	0.43079397	0.91067165	3.2237892	-0.9818078	-1.0553087	0.57812876
2017/7/5	pre	26.88545689	29.58777349	82.18082368	163.3960103	16.96679537	1005.487645	75.46332046	12.85534106	189.5647362	16.36898327	6.501930502	7.345173745	21.02682796	18.25627054	36.35523442	21.13119194	-0.08942791	0.6852409	1.0785899	0.41920173	0.42803413	-0.09269373	0.1357685	-2.423363	-0.2716673	0.07008527	0.06351907	1.4827445	2.063385	-0.48715854	-2.3187003	1.0785513
2017/7/12	pre	27.95057915	31.60913771	77.74208494	174.9799228	17.42664093	1006.407207	68.02985843	15.04697555	223.1350064	19.26885457	7.380952381	8.196782497	21.09782408	22.2467309	42.90160426	20.99164054	0.24786942	0.28875238	0.123963036	0.6345229	0.90658605	-0.35490334	-0.4193877	0.9610197	-0.6624754	0.12904295	-0.11823703	0.91869533	2.7681305	0.019044988	0.23749465	1.6214576
2017/7/19	pre	28.66705277	32.62728443	75.46718147	154.4095238	16.98519949	1007.529215	62.88030888	15.66422136	231.4969112	19.98996139	7.550836551	8.508108108	21.30241848	22.58767553	43.38479513	21.28266504	2.1248262	0.417513	-0.23962387	0.46960884	1.054487	1.2930508	0.33725432	1.3857251	-0.52706844	0.088977695	-0.042633202	1.100228	2.4554865	0.11428132	0.6846172	1.6250376
2017/7/26	pre	30.20720721	35.42998713	70.61505792	146.7229086	14.98532819	1005.22471	37.44774775	15.17837838	266.7020592	23.03912484	8.41956242	10.0972973	21.67658699	32.0759868	56.3075308	21.24537944	-0.4068351	0.30509478	1.8486491	0.31155828	0.7121227	-0.2475407	1.0664016	5.4629855	3.408215	-0.00147275	0.14913665	-0.63319004	1.4003319	-0.51050735	0.3806316	1.0252305
2017/8/2	pre	28.70952381	33.42355212	78.37245817	169.4110682	17.78970399	1000.877864	63.74362934	12.35418275	205.8487773	17.77528958	7.03989704	8.136936937	22.17401566	25.74769486	45.66119797	20.99595891	3.5736353	0.5656257	0.6311653	1.3123755	0.23361513	-0.10705437	1.7939049	-1.0062946	-0.53618777	0.12411401	0.36074412	2.8747704	4.6703863	-0.1604982	0.20535769	-0.1308239
2017/8/9	pre	28.82316602	33.82921493	77.64800515	199.1541828	16.97837838	1003.428057	66.86280566	14.49420849	217.3512227	18.76422136	7.352638353	8.613770914	22.10611192	20.89326819	39.09699586	20.06937646	5.291387	0.22428493	2.4964714	1.1766753	2.5127192	0.91716856	0.34384823	-1.4088317	0.12603395	0.047213156	0.17631201	0.926745	4.64715	-0.12991965	1.4006885	-0.30407682
2017/8/16	pre	27.46280566	30.57812098	79.66422136	183.939897	15.92187902	1006.598584	64.17760618	13.89253539	201.0337194	17.35598456	6.904761905	8.06962677	21.04539213	23.43009123	43.04732436	20.91782026	2.2855003	0.49175695	1.0960379	0.27124035	2.0494761	1.6175964	1.6094244	-0.35431346	-0.41630152	0.13789251	0.38821265	2.629955	5.372819	-0.26915586	1.3283454	0.2835536
2017/8/23	pre	28.57670528	32.83410553	76.95482625	149.3359073	17.48687259	1006.081081	54.71531532	14.13075933	211.5272844	18.26241956	7.211068211	8.428185328	21.61507779	20.33656105	38.73097792	18.4074755	5.9838376	0.5279572	2.4611614	1.4385238	0.98137987	-0.2977092	1.8516845	0.24153277	-0.26679203	0.025250012	-0.06230156	1.4795612	3.5199559	-0.13036805	1.8076344	-0.80567586
2017/8/30	pre	26.00527671	28.10849421	79.78854569	127.1014157	17.03024453	1009.908494	63.48365508	14.04749035	177.9364221	15.36280566	6.342342342	7.405662806	19.43789596	21.70769504	39.63799854	19.38124953	2.8565304	0.7572726	0.6835456	1.1060663	2.8959591	0.5492245	1.7020912	1.3861736	-0.057612758	-0.012875909	1.5451887	2.2826521	3.5018647	-0.091610104	0.5357582	-0.13365908
2017/9/6	pre	24.94568855	26.5998713	83.33822394	153.7584299	14.38751609	1009.005405	72.20849421	11.67850708	148.3593308	12.81299871	5.516087516	6.966023166	19.13050956	24.43896558	43.02826766	22.95116502	1.3919258	0.7536498	1.3859754	-0.2977877	0.4489723	0.5852701	1.0741982	0.14423838	0.57189184	-0.14060101	0.8236678	1.9618738	4.773068	0.28141963	1.3568759	1.5489287
2017/9/13	pre	25.24157014	26.79317889	78.01969112	133.3500644	16.39292149	1011.675933	54.61016731	12.34774775	185.0433719	15.97747748	6.616473616	8.148262548	18.21040103	32.65507075	57.92052679	24.5600333	1.5150687	1.2361664	0.5964673	0.8826862	3.262466	0.086962745	2.3629076	-0.35934842	0.17975031	0.176468	0.014045406	2.8835263	1.3491992	0.32195398	0.7665987	2.1963112
2017/9/20	pre	24.82548263	26.02342342	78.12432432	155.563964	13.46563707	1011.039125	55.55392535	10.82123552	175.5441441	15.16061776	6.370656371	8.182110682	17.81252007	30.9698442	51.15554399	25.31046317	0.26174852	-0.29088396	0.5876915	1.1195431	1.1670432	-0.060459763	2.0677648	-0.3206921	-0.12977685	-0.08496897	0.7723786	2.5987546	1.4937221	-0.031922642	0.6002808	1.0832272
2017/9/27	pre	24.82934363	26.66666667	81.87516088	143.9701416	15.97657658	1011.18906	67.94311454	11.31531532	148.6849421	12.83976834	5.562419562	7.382496782	18.67178494	25.1607181	45.2416248	23.79416032	0.13611847	0.5481765	0.6404494	-0.34362015	0.017443744	-0.028050482	-0.28509775	-0.4001984	-0.007026192	-0.14995883	0.26605284	0.9094461	4.195532	-0.36309713	1.0991044	0.6077077
2017/10/4	pre	22.48455598	23.59021879	82.32316602	122.3969112	16.69214929	1015.204891	70.08712999	11.77220077	129.1576577	11.15057915	5.009009009	6.915958816	16.42844806	25.67944082	45.03407233	21.47689208	0.2723451	-0.0704411	1.2181209	1.0779958	-0.044042252	-0.20318134	-0.61151546	-1.3586175	0.59205747	-0.10083722	0.51688224	2.1926236	0.17590874	-0.086942844	0.49374226	0.38351482
2017/10/11	pre	21.57065637	22.4001287	81.52741313	105.9674389	17.92792793	1016.279537	63.86988417	11.1954955	134.3646075	11.5963964	5.148005148	7.238610039	15.43481049	18.96158191	33.55300653	20.84720535	-0.01614584	-0.12221789	0.9987221	0.36889216	-0.3183826	-0.08720059	1.1962848	-0.12916707	0.1440727	-0.2227009	0.21768102	2.234733	-0.3890435	-0.3382249	-0.23609456	0.48098555
2017/10/18	pre	17.96512227	17.98687259	82.77992278	109.6380952	18.21840412	1017.865637	79.73809524	11.42213642	86.09137709	7.423294723	3.691119691	5.218146718	12.68404512	29.53545458	48.76753562	26.27727393	-0.21081902	-0.38342634	0.78003716	0.4711256	-0.2106121	0.025728453	-0.091007695	-0.80887157	2.2929935	-0.15330468	0.67651355	-0.53380555	-1.2667135	-0.17800531	0.8926845	0.18948308
2017/10/25	pre	17.84169884	17.81016731	73.87516088	123.3378378	14.74234234	1019.269627	41.02239382	9.663063063	154.0908623	13.30759331	5.889317889	8.731016731	11.23673664	48.0813237	79.45004141	34.92476073	-0.130509	-0.25635645	0.5398027	0.014684747	-0.41446778	0.042667154	0.5810183	-1.2279508	-0.2905064	-0.14129366	0.14294097	-0.45476452	-1.5557073	0.556665	0.06916086	2.4982455
2017/11/1	pre	16.92007722	16.82870013	67.33449163	122.3552124	16.08700129	1021.832561	27.32612613	10.08777349	176.2821107	15.21685972	6.622908623	10.80707851	9.692883884	55.65475015	92.60801448	41.58093783	-0.5845488	-0.3714205	-0.40532684	-0.25937113	0.22488862	0.7828837	1.0183846	-1.1843933	-0.61969274	0.101963185	-0.1280272	-1.329436	-0.85548073	0.23995696	0.32370025	1.8115087
2017/11/8	pre	17.2042471	17.14375804	70.81299871	118.6895753	15.44131274	1020.740798	48.38030888	9.235006435	136.083269	11.74530245	5.371943372	9.072844273	10.36870199	53.90525339	87.46074617	38.91284386	-0.29998326	-0.2949459	-0.37259027	0.06626903	-0.18929404	-0.08382898	0.40954965	-1.3029151	-0.097696535	-0.08871182	-0.04299363	-0.12769805	-1.2022488	0.30942607	-0.010989934	0.9594803
2017/11/15	pre	16.45830116	16.41325611	81.14723295	118.0715573	14.74787645	1016.958301	70.36628057	8.256628057	89.57168597	7.720978121	3.81981982	6.339124839	11.36148472	36.45375726	58.42406944	31.9621845	-0.7084583	-0.37898675	0.16468285	-1.0820317	-0.45943984	0.1719702	-1.7050616	-0.9975886	2.8427622	-0.011149711	0.65916795	-1.5524632	-1.1304649	-0.2128029	0.32524642	0.76525813
2017/11/22	pre	10.98030888	10.35894466	72.91608752	134.7473616	17.57966538	1024.127413	72.45778636	10.95559846	82.04851995	7.070527671	3.555984556	6.62007722	7.286937133	42.93593061	72.03578381	38.5310619	-0.12426526	0.30336517	-0.579879	0.35679325	0.13318776	-1.3785549	-1.7491674	-2.782973	2.1827228	0.043015152	0.010169868	0.20907149	-0.9887602	-0.6402501	0.11915496	1.1662673
2017/11/29	pre	12.47850708	11.99407979	77.24594595	126.1057915	15.32432432	1023.10888	61.0981982	9.277863578	99.03603604	8.551608752	4.171171171	7.591634492	8.477931652	49.72776644	76.91896364	36.67242751	-0.44996738	0.10148238	0.2590656	-0.2274607	-0.38255867	-1.5487819	-0.95348865	-1.7021185	0.30627716	0.03982094	0.12466388	0.08641794	-0.7583618	0.5751369	0.096257284	0.7190298
2017/12/6	pre	10.75611326	10.15302445	71.22445302	131.0199485	15.63127413	1023.503732	51.12651223	8.487001287	114.3379665	9.874131274	4.738738739	7.859330759	7.018089164	64.63216313	98.5759815	45.15214708	-0.093547426	0.029376127	-1.574071	-1.0179099	-0.38134548	-0.8969551	0.49168643	-1.7520937	-0.34963232	-0.17209722	0.28275606	-0.37748727	-0.88720626	0.88001895	0.26330167	1.4083477
2017/12/13	pre	9.415830116	8.431145431	69.73642214	122.3797941	15.9002574	1022.70592	59.73281853	9.019047619	93.8981982	8.095752896	3.881595882	7.404375804	6.311868972	47.34700611	70.63439293	36.08414569	-0.38905483	0.3674102	-1.9972982	-1.2343395	-2.097071	-2.2827597	0.6003857	-0.07502559	4.1498837	-0.004173184	-0.65278447	0.15840584	-0.60357213	0.07843142	-0.27325076	0.58862954
2017/12/20	pre	7.141184041	6.005662806	59.84028314	146.2962677	16.72136422	1030.468082	27.21145431	10.8966538	141.1646075	12.18906049	5.66023166	10.88610039	4.678979738	71.94759114	113.3890909	53.37764035	-1.1204244	0.21656887	-0.575064	-0.7877109	-0.20381123	0.69992244	1.1745876	-1.2150367	-0.34313363	-0.103433244	0.09316485	-1.0952853	-2.6092353	0.47342008	0.8291018	0.5075345
2017/12/27	pre	10.23886744	9.601544402	68.61840412	135.8835264	14.54826255	1023.299485	46.19420849	7.505662806	118.8105534	10.26537967	4.877734878	9.259330759	6.543961315	83.13476355	127.8259833	48.42554798	-0.13597733	0.068356186	-0.5461641	-1.0819948	0.1895033	-0.76716053	-0.013817453	-1.562958	-0.660942	-0.14982298	0.49551454	-0.09099422	-0.8269186	-0.20678113	1.334927	0.06963794
2018/1/10	pre	9.038738739	7.832818533	78.38841699	124.9944659	17.05701416	1023.502317	68.46718147	7.42972973	89.39034749	7.716216216	3.755469755	7.204247104	6.926246826	41.95427388	59.54114959	32.88862187	-0.50097793	0.36949173	-0.15742157	0.011147986	-1.8314726	-1.9428766	-0.5293366	-1.3156966	2.0703785	-0.03298086	-0.040617146	0.6708082	-0.59216267	-0.54598135	0.35140526	0.04336381
2018/1/17	pre	5.378378378	3.66010296	69.49227799	152.3351351	17.98893179	1025.351351	49.53745174	10.63642214	109.5078507	9.450836551	4.432432432	8.211325611	4.842034634	54.61442292	88.08331062	44.9115826	-0.20040044	0.08532886	-1.6451002	-0.22006807	0.026286697	0.34673756	0.47143283	-1.6650125	0.28434673	-0.15890709	-0.7059412	0.5160962	-3.323951	0.108245745	0.10020493	1.899807
2018/1/24	pre	9.13024453	8.342213642	73.29395109	142.2673102	13.90643501	1020.898198	49.26872587	7.894594595	124.5532819	10.75109395	5.078507079	9.164221364	6.51408652	83.91014125	113.8103212	47.47199377	-0.109647945	0.13174218	-0.051979072	-1.1165411	0.07544559	-0.07258911	0.1158899	-1.8094473	-0.49917498	-0.14754605	-0.075788535	-0.37428686	-0.870679	-0.16272594	0.6408659	0.30057064
2018/1/31	pre	8.356499356	6.822265122	81.05032175	117.639897	17.24504505	1019.992278	73.13719434	7.19047619	90.24182754	7.784041184	3.848133848	6.196010296	6.855016092	43.16676431	58.98052606	28.09041618	-0.31482688	0.2253067	-0.019600047	0.06828359	-1.0626674	-0.63992923	-1.6663396	-0.836589	2.570671	0.021974467	0.123627506	-0.8105519	-0.82815826	-0.59495854	0.37942052	-0.693313
2018/2/7	pre	3.305662806	1.193436293	73.80900901	146.5298584	17.65855856	1026.430631	67.53976834	8.622265122	113.7969112	9.827284427	4.644787645	6.729343629	4.481155445	62.80353408	90.53352312	37.06459923	-0.4997236	0.09387953	-0.46912634	-0.30276355	-0.05439548	-0.040790197	-0.8704332	-1.2402368	-0.07604434	-0.19232732	0.8434023	0.3775704	-2.7279632	0.16512428	-0.03089115	0.50158846
2018/2/14	pre	4.981724582	3.484298584	58.57992278	127.5826255	15.29446589	1026.108623	53.71287001	10.91647362	156.6752896	13.53976834	6.120978121	8.695495495	3.976250483	66.0846843	106.6505612	38.54568532	-0.5817546	0.0675672	-0.98349786	-0.4858356	-0.9919126	0.33064306	0.16286457	-0.6660158	-0.51757574	-0.11655261	0.1859485	-0.41203484	-2.6381898	0.805761	0.49011847	0.6313821
2018/2/21	pre	9.722136422	8.840540541	64.38172458	146.7150579	17.24247104	1022.202574	52.36267696	9.118661519	154.0145431	13.2985843	5.996138996	10.06898327	5.941929861	63.1555117	91.77964947	23.2662408	-0.3210347	0.06402317	-0.7176512	-0.18726714	0.21507254	-0.766221	0.21998863	-0.46576336	-0.8909696	-0.15786901	0.046028648	-0.27420503	-1.644699	0.28995278	0.088282876	0.19880274
2018/2/28	pre	10.87451737	10.01943372	77.71518662	127.0432432	17.797426	1019.327284	71.28275418	9.522007722	117.2530245	10.12535393	4.646074646	7.867438867	7.714991937	37.09179623	53.49600402	22.08373627	-0.21976452	0.07980676	-0.004569718	-0.37316993	-0.46707502	-0.5155063	-0.8553372	-0.8594383	-0.050665643	-0.17989281	0.34202385	0.097587526	-0.8253374	-0.41330662	0.21805035	-0.16631089
2018/3/7	pre	13.53873874	13.10836551	75.53886744	140.0317889	17.30682111	1016.637967	61.73063063	9.876833977	146.6419562	12.65572716	5.801801802	9.165508366	8.852911811	39.50681942	60.18926527	27.25305929	-0.42545944	-0.26611072	-0.38980278	0.40757492	0.10810253	-0.037217833	0.11342824	-1.0956367	-0.6095373	-0.1522925	0.09036117	-0.13394146	-1.3696423	-0.284172	0.033094972	0.017031614
2018/3/14	pre	13.20566281	12.51866152	75.52857143	131.247619	20.35456885	1018.010682	63.22445302	11.11377091	147.8301158	12.75842986	5.665379665	8.939124839	8.671600242	38.78527998	63.20549136	31.84691552	-0.2855581	-0.2960364	-0.28779548	-0.2092996	-0.34829643	-0.0963094	0.18732992	-2.2046306	-0.53148216	-0.15032619	0.034677714	-0.48585892	-1.1757523	-0.22561657	0.08033355	1.1537054
2018/3/21	pre	15.9002574	15.65534106	71.06653797	134.5420849	16.54440154	1016.521622	48.24221364	10.15817246	192.8084942	16.64723295	7.037323037	11.52870013	9.620562329	40.98847545	64.64647005	33.29041563	-0.660132	-0.25510582	-0.18919829	-0.059219446	0.33946806	-0.20283389	0.29984605	-1.4881003	-0.9692677	-0.058457933	0.01675037	-1.2271686	-1.1956772	0.043440327	0.07480998	0.8721091
2018/3/28	pre	13.55894466	12.9967825	74.95997426	155.883269	18.27824968	1017.285843	59.23809524	10.26357786	162.9150579	14.05855856	5.984555985	9.012612613	8.796014262	44.91984678	77.20437201	36.55501937	-0.25757748	-0.2685541	-0.16117175	-0.34450436	0.0204686	-0.13116159	0.063264385	-2.293471	-0.52054965	-0.079017624	-0.12648161	-0.30484244	-1.3538009	-0.12868433	-0.024648277	0.8281572
2018/4/4	pre	17.97554698	17.93500644	74.61518662	136.456242	14.46422136	1017.339382	55.77104247	9.498326898	188.1420849	16.24761905	6.823680824	10.0984556	11.44008812	45.44725594	78.43316144	34.88996148	-0.38136178	-0.2702797	-0.45201933	-0.7458359	-0.13823584	-0.039166506	-0.10841296	-1.7640324	-0.9940044	0.07585088	-0.054450054	-0.60771364	-1.2832509	-0.016151743	-0.044800833	1.6721141
2018/4/11	pre	19.01016731	18.83873874	73.06447876	155.4943372	18.80527671	1014.587387	52.21750322	10.34272844	199.6100386	17.24182754	7.059202059	10.7015444	11.91060009	37.34792915	87.56638948	28.27488539	-0.23514102	-0.21925615	-1.0033482	0.3589231	0.021329148	0.07357474	0.343866	-1.0337236	-1.0976831	-0.001769851	0.002656291	-0.79028887	-1.2560327	-0.13488477	-0.20814857	0.17333306
2018/4/18	pre	18.88803089	18.85675676	64.07799228	154.7545689	19.85688546	1014.051094	48.39305019	12.69330759	220.1584299	19.00592021	7.589446589	11.2037323	10.37061314	36.8649601	83.50600967	29.29601528	-0.6459741	-0.2081827	-0.48010647	-0.035720743	0.21153429	-0.051682275	0.2385829	-2.1268475	-1.0732965	-0.1462267	-0.08330747	-1.0797169	-1.101859	-0.19706388	0.018144578	1.3356322
2018/4/25	pre	18.52496782	18.48108108	68.01866152	147.7915058	17.01492921	1015.190347	52.93732304	12.33127413	219.4643501	18.94581725	7.577863578	10.88198198	10.77447678	38.2562852	76.744309	30.65862842	-0.44280365	-0.22090542	-0.6213442	0.011754341	0.3012817	-0.16117159	0.238891	-2.0787902	-1.0090053	-0.012665547	-0.019629605	-1.3759851	-1.2207938	-0.14662895	0.031525183	1.3605638
2018/5/2	pre	20.53706564	20.67014157	78.5021879	154.496139	16.71621622	1012.617632	71.9015444	10.06435006	164.3209781	14.18429858	6.023166023	7.865508366	13.996177	41.28232401	66.55588092	29.73611338	-0.8206929	-0.30920213	-0.061279368	0.043861315	-0.171825	-0.39799365	-0.49678248	-1.4296945	-0.564211	-0.12321128	-0.42148617	0.119036004	-1.5251118	-0.14169876	0.10017223	0.886361
2018/5/9	pre	22.62599743	22.98236808	75.26293436	162.9553411	16.62754183	1013.184556	66.88597169	10.75868726	203.5276705	17.57747748	7.092664093	9.057657658	15.14194641	29.60286836	52.69085436	23.88033523	-0.33887157	-0.15768142	-0.40126413	0.11010465	-0.14047833	-0.33084014	-0.15426107	-0.72336733	-1.1068951	-0.17641886	-0.007368047	-0.34548834	-0.89753425	-0.62578297	0.18895248	0.17193915
2018/5/16	pre	21.57310167	21.95212355	77.86936937	133.9500644	18.69446589	1011.54852	73.89150579	11.89240669	171.2369369	14.78404118	6.099099099	7.911711712	14.74435317	30.96955438	55.58236024	25.61236215	-0.19110684	-0.31853554	0.25145105	0.84547424	0.09658184	-0.5166931	-1.9531523	-1.2901117	-0.7428656	-0.14981447	-0.05270144	-0.000631298	-1.6344383	-0.32960272	0.5116427	0.058849387
2018/5/23	pre	26.21042471	28.05701416	73.26216216	176.8374517	18.52277992	1005.994595	53.97361647	13.11132561	243.1725869	21.00643501	8.019305019	9.979021879	18.05362837	27.54006721	51.13021903	20.90788328	-0.14992449	0.164819	-0.36845675	-0.14031422	0.179399	-0.48465586	0.35299408	-2.2887619	-1.5676764	-0.1433944	0.20517509	-1.0744923	0.16356662	-0.3140377	0.3774111	-0.3891947
2018/5/30	pre	24.43217503	25.94427284	76.18223938	157.0671815	18.82586873	1008.457658	61.84169884	12.69305019	205.5365508	17.74375804	6.984555985	8.565250965	16.98805862	30.4911584	64.34224023	22.44064258	-0.14691609	-0.21807957	-0.2742601	-0.2966697	-0.21721245	-0.21460582	0.16656794	-1.7878209	-1.0409169	-0.10644773	-0.05354958	-0.32697108	-0.4974876	-0.4539789	0.14322326	0.000650633
2018/6/6	pre	24.22419562	25.53809524	77.55611326	166.1131274	15.66357786	1010.787902	72.47323037	11.52175032	186.9846847	16.14427284	6.481338481	8.026640927	17.0919584	32.74779957	58.56647889	25.26023588	-0.25163233	-0.29987565	0.049866185	-0.31099674	-0.20478226	-0.494707	-0.94204307	-1.56581	-0.8120753	0.012720592	-0.10198348	0.09513961	-0.6200566	-0.39483747	0.25135008	0.21985207
2018/6/13	pre	24.4021879	25.21119691	77.1019305	131.7299871	14.8953668	1009.194208	68.98172458	11.71660232	193.245045	16.68301158	6.579150579	8.1998713	17.16399539	27.16424833	47.15755168	23.53615476	0.28805655	-0.4338186	-0.16720293	-0.6780178	-0.3101003	-0.93507814	-1.0607761	-1.0684499	-0.8646653	-0.17122598	-0.33433047	0.5608855	0.39954576	-0.42579794	-0.75193655	0.70225143
2018/6/20	pre	24.98018018	25.86344916	74.75482625	159.7925354	15.85045045	1002.914801	67.21441441	12.76460746	206.9465894	17.86537967	6.898326898	8.530501931	17.19354969	28.05565043	50.38184068	21.52680399	-0.108152166	-0.023052894	-0.23883232	-0.13979663	-0.20417845	0.8871953	-0.113055885	-2.8315089	-0.9111832	-0.054899428	-0.38181955	-0.14929725	-0.08237137	-0.57459104	0.32304183	-0.5227512
2018/6/27	pre	25.95109395	27.66280566	79.08288288	141.2797941	15.98378378	1004.000901	76.36409266	12.02007722	187.9616474	16.21853282	6.456885457	7.471685972	19.207712	19.92022676	36.76380093	19.21420589	0.076627836	0.025672786	0.5935396	-0.23828697	-0.8088064	-0.035630673	-1.0268965	-1.7824476	-0.2744459	0.10857962	0.06431004	0.73340434	0.6191657	-0.7116761	-2.3963354	-0.37919715
2018/7/4	pre	27.75958816	31.05070785	77.95366795	169.4415701	17.83166023	1004.791377	72.58223938	14.6990991	215.5764479	18.61492921	7.160875161	8.18996139	20.93373794	18.94955244	36.94422536	19.37080713	-1.1039188	0.29282445	0.09113751	-0.21497624	-0.17705974	-0.13505486	-0.5852174	-1.3022738	-1.2520845	0.023972468	-0.18006891	1.3925176	1.3491572	-0.48151878	-2.6251886	-0.45250082
2018/7/11	pre	27.28275418	30.67528958	83.34749035	166.9580438	17.44478764	1000.5426	80.66306306	13.01621622	176.3329472	15.22355212	6.167310167	6.890990991	21.80022323	19.22442168	35.87185228	18.79009415	0.69471955	0.7413189	0.07477201	0.32004103	0.13233194	-0.11669666	-0.791827	-2.299393	-0.07569798	-0.16856067	0.5895005	1.0658572	-0.64354193	-0.6688778	-3.930949	-0.339582
2018/7/18	pre	27.32831403	30.52792793	81.92059202	136.6921493	17.56808237	1004.485328	72.85456885	13.17091377	193.639897	16.72496782	6.597168597	7.298584299	21.48110016	17.47593413	35.34490994	16.90386846	0.69817775	0.5081476	-0.076758	0.24955535	-0.31195182	-0.3052098	-1.015081	-1.533879	-0.37346217	-0.07670226	-0.42071253	1.3772209	0.060676195	-0.35024917	-4.4765205	0.6609175
2018/7/25	pre	29.08429858	33.3037323	73.3960103	126.7786358	17.43256113	1004.606692	52.77747748	16.21171171	242.6724582	20.95598456	7.805662806	8.579021879	21.19593603	21.91129411	41.87590575	18.45854305	-2.251094	0.2456754	-0.5071889	0.32856402	-1.520948	-0.001259602	0.56789565	0.28754878	-1.2127792	-0.056414943	-0.14845687	-0.8172552	1.7064832	-0.47841808	0.06303203	-1.5426662
2018/8/1	pre	28.76589447	33.14813385	76.44324324	154.9767053	16.91634492	1003.330245	60.04350064	14.67953668	232.2391248	20.06023166	7.680823681	8.8002574	21.69502527	22.27582846	41.29939849	20.51490898	0.4228742	0.1700745	-1.3736472	-0.22173604	-0.002664467	0.56329095	-0.058901265	-1.86437	-0.726683	-0.1920109	-0.27804968	-0.8861493	0.9721993	-0.62787664	-0.39389446	-0.69807374
2018/8/8	pre	28.15701416	31.95559846	78.52715573	156.947619	14.96936937	1004.102703	60.0960103	14.57580438	219.4104247	18.94890605	7.438867439	8.478249678	21.55434257	21.04490266	38.4247966	18.97461641	0.06118198	0.38141754	-0.25831223	-0.6852641	0.03965311	-0.3049915	-0.1350795	-1.4476706	-0.35277978	-0.018980552	-0.13925305	0.4305116	-0.028232547	-0.23220593	-2.1235878	-0.6768631
2018/8/15	pre	28.43719434	32.91055341	78.41312741	134.5769627	14.41068211	1004.925997	55.24401544	13.78018018	228.4689833	19.73642214	7.644787645	8.762805663	21.85682725	25.24959624	44.87503974	19.45499715	-0.7177144	0.46430427	-0.7961385	-1.5945282	0.050170287	-0.50822425	0.30324265	-1.0271885	-0.5730684	-0.18601158	-0.7009715	-0.9158022	1.6053929	-0.33547848	0.8332822	-1.2856535
2018/8/22	pre	27.93848134	31.73011583	79.57889318	122.1356499	18.84440154	1001.442471	63.07567568	13.18893179	191.8723295	16.56203346	6.675675676	7.917503218	21.58191714	20.26480367	37.88928493	18.00771318	0.0666059	0.29731905	0.10835162	-0.47931945	-0.020867836	-0.36264116	0.2312498	-1.5569093	-0.3350685	-0.21929504	-0.07943936	0.6799522	0.09729923	-0.70370513	-2.5599957	-0.4999573
2018/8/29	pre	27.52844273	30.48378378	77.5960103	162.0016731	16.15714286	1002.889575	56.15752896	13.95868726	207.1185328	17.87528958	7.185328185	8.495624196	20.57350994	26.86638416	46.42884592	19.73292174	-1.1131359	0.5669596	-0.24672315	-0.21522543	-0.17000732	-0.37270728	-0.6919054	-1.9691982	-1.8621775	-0.024394603	-0.46504393	0.12860239	2.6178124	-0.4294719	0.16587947	-1.1567755
2018/9/5	pre	27.1029601	29.61093951	79.64555985	129.6792793	16.53989704	1004.866538	58.6954955	12.65881596	176.4984556	15.22844273	6.316602317	7.557400257	20.62552157	19.91521116	36.37337598	19.7777206	-0.098102145	0.68729407	0.50519174	-0.011484765	-0.45081183	-0.48896804	-0.16469757	-2.118667	-0.16760363	-0.10979413	0.6663055	0.29224992	0.6077957	-0.5828536	-3.3351774	-0.5287319
2018/9/12	pre	26.77876448	29.32239382	77.93835264	181.6620335	15.46087516	1006.676319	64.93989704	13.93256113	182.1117117	15.71557272	6.566280566	8.196525097	19.8235244	23.58062734	44.18018258	21.10743022	-1.267642	0.41906452	-0.03357564	-0.50290555	-1.1072532	-0.079292245	-0.7820277	-2.9914112	-0.6759081	-0.009191772	-0.61063755	0.7503143	2.373499	-0.7422415	0.6909729	-0.5322723
2018/9/19	pre	23.55868726	24.16833977	76.43848134	96.8023166	14.67245817	1013.586744	70.55920206	13.01969112	163.3371943	14.1005148	6.081081081	7.61981982	16.22062852	24.50496978	41.5684303	19.98615499	0.18894425	-0.09773234	-0.16709635	-0.977605	0.12556683	-0.4505769	-0.5703138	-1.3895116	-0.28238407	-0.09937563	0.1169033	0.10370414	-0.74424696	-0.2881715	-0.75740284	-0.028896762
2018/9/26	pre	25.35920206	27.07979408	81.32020592	151.5822394	17.95096525	1011.809781	71.53719434	11.77014157	152.1323037	13.13822394	5.691119691	7.397039897	19.10665939	22.86179538	40.3378103	21.59888768	-1.1923945	0.17692558	-0.1428756	-0.49548188	-0.815604	-0.25060752	-1.6142447	-1.4484	-0.32228932	-0.23539387	0.5226354	0.8233577	2.6224616	-0.83549386	-1.069493	-0.81124604
2018/10/3	pre	22.83178893	23.46409266	78.55186615	120.9693694	15.96010296	1014.314929	66.37052767	12.82020592	151.3198198	13.06563707	5.760617761	7.265894466	15.99117835	22.71209073	43.00934018	22.3733798	-0.03662481	-0.11558302	-0.21873093	-0.6253736	-0.2695915	-0.32250917	-0.52957475	-1.5288543	-0.47212374	-0.14832292	0.10734047	1.0558058	-0.6627173	-0.9157262	-0.38136876	-0.06532876
2018/10/10	pre	21.05431145	21.03552124	65.72483912	164.4936937	16.17104247	1016.97825	36.21518662	13.76023166	198.7135135	17.16164736	7.057915058	9.877220077	12.07618699	34.62379809	60.12386961	26.92095972	-0.38036156	-0.32421684	-0.37837282	-0.18268314	-0.22471066	-0.19962907	0.6828579	-1.8340534	-1.0324489	0.001890275	0.014908661	-0.31337816	-1.1490633	-0.21917817	-0.1645486	0.4096501
2018/10/17	pre	19.23050193	19.25199485	70.62123552	129.6389961	15.04453024	1018.929086	51.16936937	11.5014157	163.1685972	14.08507079	6.131274131	8.878120978	11.66285486	30.18152762	49.24169324	26.80088769	-0.21163476	-0.27896887	-0.21805878	-0.6215747	-0.43265456	-0.45611116	0.44953218	-1.3721961	-0.44038898	-0.11136971	0.26453787	-0.34427357	-1.636116	-0.1353938	0.18016483	0.28395054
2018/10/24	pre	17.6952381	17.72329472	80.14749035	109.6679537	14.44954955	1018.348649	75.70733591	10.08108108	104.8079794	9.041312741	4.326898327	6.622265122	12.08484393	27.18543472	43.06716656	26.40451101	-0.352385	-0.25403938	0.13418382	-1.4711008	-0.76649123	-0.7695295	0.28293064	-1.2262216	0.50014806	-0.09652608	0.016141256	0.19721001	-1.5491191	-0.056146603	0.33127588	-0.2781448
2018/10/31	pre	18.38391248	18.45611326	81.51454311	160.5685972	13.96512227	1019.206821	68.28108108	9.893822394	107.3674389	9.262805663	4.435006435	7.037709138	12.80478127	33.69276221	61.77135097	32.34305565	-0.86056465	-0.2329589	0.31527767	-1.6358875	0.45885026	-0.3934135	-0.45490876	-2.0146587	0.33212915	-0.22431168	-0.64708	1.2695779	-1.6364963	-0.28056479	0.20672409	0.4687962
2018/11/7	pre	17.50694981	17.402574	61.79021879	125.9359073	16.22599743	1020.844015	32.79176319	13.33513514	172.9711712	14.93307593	6.467181467	11.4989704	9.212790449	37.03930847	63.73781176	32.90673859	-0.28721216	-0.36179996	-0.5032926	-0.3766988	-0.4339851	-0.06674063	0.75389457	-1.8340676	-0.6221844	0.11657224	-0.049054336	-1.1736999	-1.1822532	-0.19428085	-0.22860488	1.0617281
2018/11/14	pre	15.87915058	15.64350064	80.17644788	141.4594595	15.52818533	1020.338481	60.94607465	10.68867439	110.572973	9.536679537	4.494208494	7.755855856	10.8399589	28.99374666	45.07779227	27.71185334	-0.6423501	-0.27836645	0.29151654	-0.54759425	0.014774783	-0.2574889	-0.3178269	-1.1326844	-0.09919838	-0.22167177	-0.551828	0.2502892	-1.3983451	-0.25742888	0.20633076	-0.015706731
2018/11/21	pre	15.57490347	15.4951094	83.47220077	116.2925354	14.99214929	1019.080438	72.97953668	8.467438867	89.67451737	7.733075933	3.817245817	6.209266409	11.07949045	25.86832584	40.52155272	26.39586389	-0.8755195	-0.36888736	0.5855757	-1.1783428	-0.16487698	-0.8177939	-1.651299	-0.3853444	2.3733866	0.008832962	0.4930463	-1.4389112	-0.9792724	-0.09159093	-0.59362835	-0.1676634
2018/11/28	pre	12.74401544	12.35315315	80.5978121	144.8765766	16.07696268	1022.284427	64.74581725	9.860746461	99.62162162	8.59021879	4.18018018	7.101158301	8.992858637	44.69725055	68.66133814	36.21854492	-0.659351	-0.22096853	0.71026796	-0.52366006	-0.19651304	-2.008773	0.27930212	-3.0813372	0.38037738	0.02254684	-0.043049894	0.5464303	-1.1663363	-0.12736158	0.2896159	0.6941021
2018/12/5	pre	13.78584299	13.6011583	79.7007722	130.6764479	12.26113256	1022.104633	41.54247104	7.527799228	128.1240669	11.06048906	5.241956242	10.103861	9.483881565	63.84012244	99.69933647	42.16718273	-1.0989717	-0.27542478	-0.3106823	-1.1006655	-0.5821322	-0.57850385	-0.15132056	-1.3116528	-0.3745591	-0.13776772	-0.052805968	-1.1361594	-0.8999776	1.1738753	0.9230331	1.1316969
2018/12/12	pre	13.28056628	12.52805663	83.53526384	120.4057915	17.26833977	1020.380051	76.92895753	8.476962677	74.89446589	6.458301158	3.229086229	6.453925354	9.635352423	23.59828433	44.88932999	24.3673251	-0.57520443	-0.32641605	0.6639349	0.101392746	-0.40346485	-0.90041834	-2.0559947	-0.9146985	1.9398972	0.069159485	0.103262484	0.035684574	-1.0049801	-1.1970166	0.28201252	-0.49634558
2018/12/19	pre	6.115315315	4.588545689	78.85662806	132.1185328	16.55637066	1029.676834	75.37323037	10.02226512	74.17722008	6.392535393	3.243243243	5.428957529	5.766977042	52.00838428	74.51856602	35.09418614	-1.0023096	0.20852202	0.43281767	-0.37616047	-0.70957583	-0.53555936	-1.5012606	-1.7812026	1.8684776	-0.14467157	0.003108871	-0.6690857	-1.3959941	0.56531334	0.11083123	0.6525192
2018/12/26	pre	10.58133848	10.02574003	78.5042471	160.3574003	14.09021879	1022.778121	53.13487773	8.004118404	104.6135135	9.028442728	4.368082368	8.497425997	7.650590592	59.26465409	90.6277503	46.93483589	-0.09413241	-0.097380705	-0.26109394	-1.0216565	1.0867637	-0.9813681	0.3132567	-1.9604301	-0.07593045	-0.012567339	-0.26709807	0.14337	-0.45378974	0.19089022	0.21014932	0.06467172
2019/1/2	pre	9.723166023	8.448262548	81.17271557	111.4226512	17.26460746	1023.35148	76.69382239	8.563063063	72.05740026	6.216216216	3.127413127	5.66036036	7.492097387	30.18269161	44.98991392	23.78756881	-0.06811838	0.33228233	-0.049828544	0.07280291	-0.27719414	-1.1610495	-2.150171	-0.44260985	2.7512395	-0.073803134	0.036918472	-0.48484206	-0.75776684	-0.35972783	0.55858123	-0.011248642
2019/1/9	pre	4.454697555	2.805276705	78.13758044	132.9021879	15.68622909	1032.761776	76.07387387	9.275418275	82.25263835	7.093822394	3.592020592	5.429472329	5.121823404	49.8730241	64.91344176	32.43416611	-0.14713323	0.25567406	0.25068787	0.003317888	0.8610131	-0.3523472	-1.1026579	-1.7310544	2.210191	-0.08291745	0.71050155	-0.44695333	-1.3681477	0.7163044	0.5487723	0.2576283
2019/1/16	pre	7.776319176	6.686229086	85.95379665	132.6504505	14.46177606	1025.74852	80.42908623	6.900772201	63.45418275	5.469369369	2.792792793	5.114414414	7.002997699	47.20930478	63.30151144	34.00436743	0.40452474	0.2602928	1.133891	-1.2502539	0.87776834	0.13610579	-0.65907794	-1.713071	2.8634837	-0.0711675	0.2746336	-0.5403883	-1.0099319	0.5942558	0.48215878	0.5970801
2019/1/23	pre	7.835778636	6.786486486	79.80682111	131.0447876	15.42561133	1024.638867	64.79124839	7.993564994	104.0492921	8.982110682	4.347490347	6.923809524	6.527190681	59.31883538	86.33508533	36.11060344	-0.11222155	0.106411576	0.438396	-0.82486665	-0.13588142	-0.7358697	0.87629354	-0.43073598	2.6695638	0.1329721	0.17298812	1.0971729	-0.3545093	0.7969374	0.124874614	1.027673
2019/1/30	pre	8.881595882	7.992792793	69.38365508	155.4653797	15.60862291	1024.327284	42.5027027	8.228056628	132.4259974	11.43268983	5.288288288	9.635392535	6.069292189	71.01440179	102.2180554	41.45546272	0.08704242	0.15179995	-0.2435886	0.15787767	0.93193215	0.64206797	0.20947613	-1.773263	-0.18700859	-0.11588011	0.000889353	-0.29577747	-0.51897216	1.0035574	1.1283249	3.2983701
2019/2/6	pre	9.263706564	8.258815959	74.2033462	135.6496782	16.51776062	1024.629601	54.9048906	8.44041184	119.5471042	10.31711712	4.80952381	7.890604891	6.651339269	53.05674684	72.43678748	23.88806495	-0.2776242	0.27026317	0.686024	0.18414016	0.4385224	0.15384114	1.4757903	-0.5983673	-0.41939443	-0.06882673	0.53753394	0.86199087	-0.6659683	0.67755395	0.20981951	0.34307936
2019/2/13	pre	11.63423423	10.70990991	76.30849421	143.6294723	18.6010296	1017.737066	58.46962677	9.137065637	116.3966538	10.05276705	4.691119691	9.614671815	7.945411712	40.81802154	56.20442001	13.91660314	-0.13379996	0.121917695	0.45471066	2.7367544	0.39833283	0.22815853	0.36956865	-0.21123883	0.39885515	-0.14205205	0.6785031	-0.11505264	-0.8224196	-0.17325132	0.40802658	0.96954995
2019/2/20	pre	8.126254826	6.723809524	82.83436293	118.1256113	16.83204633	1025.937323	77.43359073	9.702187902	86.47142857	7.458301158	3.592020592	5.946846847	6.902886261	28.71971132	40.22287301	20.01798561	-0.34854376	0.2979313	1.0893282	0.3116292	0.20601457	0.68971896	-1.0195593	-0.32355887	2.2314134	-0.062773846	0.9629951	0.4665508	-0.6651	-0.46855566	-0.400173	0.20343147
2019/2/27	pre	8.683655084	7.495366795	83.01029601	135.841184	16.37567568	1021.743243	77.8028314	8.641956242	89.91904762	7.752380952	3.716859717	5.750707851	7.169788572	44.86216174	58.65654429	27.30924645	-0.23771028	0.19933648	0.7605267	-0.15221906	0.49543118	-0.51408947	-1.7765439	-0.25515258	4.0253906	0.028720103	0.7898148	-0.57044923	-0.63513196	-0.0889471	0.45506573	-0.22559652
2019/3/6	pre	10.06537967	9.374774775	81.63191763	116.2213642	15.12767053	1019.642471	74.63706564	7.691505792	104.4159588	9.003346203	4.297297297	6.539253539	7.69994174	39.93345265	56.37971873	29.14382773	0.5175704	0.1443129	0.6965561	-0.17287014	-0.44974643	-0.26540515	-0.8426926	0.52704364	1.8800606	0.36975327	0.2503262	0.75961816	-0.521153	-0.1631659	0.60646063	0.56455064
2019/3/13	pre	11.86396396	11.32290862	79.14736165	136.8477477	17.13101673	1016.726126	71.36821107	9.216473616	119.0171171	10.26653797	4.676962677	7.02998713	8.360237308	39.23214336	58.891851	30.38045663	-0.03398255	0.06953116	0.88980526	0.55820006	0.5232305	0.120656304	0.13402626	-2.2279007	0.8439355	-0.13311486	0.31513536	2.0900223	-0.67246234	-0.13777901	0.2651693	1.6779549
2019/3/20	pre	13.74929215	13.51119691	71.48584299	162.3705277	15.83552124	1018.758816	54.83513514	10.27104247	165.0034749	14.24208494	6.189189189	9.662805663	8.487250851	42.61108067	72.01978438	35.26372393	-0.01913789	-0.28640893	-0.14426535	0.27160886	1.7764012	0.29122606	0.7736381	-1.8000795	-0.003430662	0.029912995	0.43393886	0.021855718	-0.19665122	-0.056036092	0.09653324	2.939219
2019/3/27	pre	16.26782497	16.11029601	73.34131274	149.8467181	19.47181467	1015.362548	61.78030888	10.83719434	160.4438867	13.85508366	6.057915058	9.372329472	10.15137905	31.90834015	52.74877734	25.5415387	-0.25141647	-0.2566514	0.4114437	0.349072	1.0998499	0.4409767	0.4450919	-0.22099571	-0.47546625	0.0993305	0.096950434	0.031346694	-1.1559178	-0.027069414	0.65344	0.5216707
2019/4/3	pre	15.36962677	15.21866152	76.32728443	147.4123552	16.23114543	1016.892921	62.65289575	10.62509653	166.2809524	14.35109395	6.223938224	9.144144144	10.00569324	38.13486808	64.89415999	30.85377088	-0.50091916	-0.25303134	0.40094474	0.1136719	0.58557785	0.16855918	0.380287	-0.95284367	-0.42958766	0.014085331	0.32854939	0.45005602	-1.3444176	-0.001827539	0.059665132	1.74792
2019/4/10	pre	16.17837838	16.11441441	74.27091377	138.9602317	16.90888031	1018.604633	65.39176319	10.99395109	168.1039897	14.50978121	6.111969112	8.701673102	10.22472407	34.70102688	58.15266406	29.49683783	-0.5270318	-0.2553438	0.34113654	0.517817	0.025013685	-0.433375	0.41600913	-1.4141585	-0.5208084	-0.012767426	0.24728106	-0.044621482	-1.0041188	0.05476971	0.58135396	0.98347104
2019/4/17	pre	19.45791506	19.57438867	73.39279279	159.9788932	19.63822394	1011.264736	50.69356499	12.03616474	203.9431145	17.6042471	7.077220077	10.95469755	12.28389826	29.14771326	47.38419162	24.35772992	-0.46181613	-0.19744746	0.2602415	0.6550266	-0.0555403	0.16367812	0.7045687	-1.2438433	-1.1135334	0.003072891	0.09635723	-0.7216691	-0.90736485	-0.34391418	0.5213714	0.63373774
2019/4/24	pre	19.51325611	19.61917632	75.84633205	137.4620335	17.2042471	1012.534363	60.78056628	10.36254826	183.0315315	15.79446589	6.58043758	9.328957529	12.73592413	32.1633435	55.74114264	26.96813854	-0.31555134	-0.25884327	-0.053686965	0.46154004	0.11731335	-0.02831666	0.16541691	-0.8537996	-0.7603124	0.0727944	-0.08654711	-0.1610937	-1.3226703	-0.1574186	0.32007408	0.2920591
2019/5/1	pre	22.29459459	22.94105534	80.28597169	142.6129987	16.76357786	1008.74955	65.54118404	10.0971686	176.428314	15.22599743	6.348777349	8.531274131	15.84792394	29.85020449	50.31890535	24.1884478	0.11410874	-0.228318	-0.15001357	0.42720768	-0.04452293	-0.19537225	-0.039456554	-0.7768553	-0.632058	-0.023593826	0.15295775	-0.39529228	-0.72941023	-0.25085372	0.3324212	-0.006024137
2019/5/8	pre	19.72715573	19.8951094	75.91557272	133.8088803	17.36010296	1012.832819	68.33268983	11.65675676	179.443758	15.4952381	6.356499356	8.297297297	12.9087063	27.86398719	53.45375467	24.11657923	-0.17821474	-0.27203658	-0.04691506	0.46351922	0.6738464	-0.22761637	-0.34311318	-1.3677787	-0.5859086	-0.14888376	0.22084044	0.5554062	-1.5364088	-0.4022563	0.40867195	0.33394486
2019/5/15	pre	19.58918919	19.64066924	73.07027027	121.5059202	15.77091377	1012.244015	76.71557272	12.07979408	161.9615187	13.98558559	5.924066924	7.946846847	12.32464667	30.71051354	57.4965079	25.43636591	-0.26015928	-0.29079148	-0.22713101	-0.13352628	0.1785592	-0.16463669	-0.3537497	-1.2161183	-0.35734174	-0.12762833	0.2374811	0.041938342	-1.4805743	-0.22748338	0.61537653	0.33356214
2019/5/22	pre	23.23680824	24.10888031	78.36718147	149.42574	15.97245817	1008.722265	63.24066924	10.56512227	195.8971686	16.92805663	6.833976834	8.62998713	16.32742665	27.96205292	52.92128329	20.81613425	-0.13956632	-0.10108545	-0.16298316	-0.304643	0.48000625	-0.23477104	0.12232337	-0.6416727	-0.9371381	-0.17452727	-0.3861573	-0.16009255	-0.6157309	-0.38457093	0.1520886	0.097413376
2019/5/29	pre	23.67889318	24.4963964	70.51788932	161.1075933	16.52303732	1009.432304	60.92471042	12.63281853	211.5774775	18.27709138	7.142857143	9.397940798	15.06700866	29.70066972	57.15642852	23.45102951	-0.04291868	-0.16862302	-0.31532443	0.14462294	-0.0577783	-0.15050265	0.079101756	-1.5068048	-1.1169673	-0.18263772	0.09524321	-0.054923035	-0.9043698	-0.4510736	0.34718448	0.52358264
2019/6/5	pre	22.96306306	23.48648649	77.81029601	136.5671815	17.51518662	1009.633977	73.42368082	12.40643501	161.6158301	13.95418275	5.799227799	7.412998713	15.95970908	23.95451026	43.15975915	22.43062231	-0.026848877	-0.115186095	0.13041808	0.2572448	-0.09679329	-0.73599184	-0.9326372	-1.5610694	-0.41401735	-0.11646303	-0.029617941	0.26156607	-0.70091856	-0.27197757	0.3101152	-0.026323706
2019/6/12	pre	25.67284427	27.05353925	74.86962677	171.7391248	17.51724582	1006.679279	57.03500644	13.28288288	231.2566281	19.96743887	7.684684685	9.708751609	17.90334865	20.59463916	37.64107292	17.40141997	-0.20812269	-0.005706801	-0.25106835	0.4261536	0.025640648	0.12947108	0.21621078	-1.980919	-0.46837574	0.036729712	0.40380752	-0.34138784	0.30911925	-0.5664132	-1.5350395	-0.09370363
2019/6/19	pre	25.25225225	26.69111969	78.59446589	143.4658945	16.61827542	1005.053024	68.22380952	12.76396396	194.8576577	16.82290862	6.625482625	7.996138996	18.35557834	21.36209399	37.79047559	19.61422433	0.21628962	0.0795923	-0.005372237	0.15968864	-0.1609868	-0.31899282	-0.095843196	-1.685168	-0.42032364	-0.31311408	-0.2596338	0.17326288	0.24566449	-0.5551299	-1.0016286	-0.33044812
2019/6/26	pre	25.7962677	27.7997426	80.56833977	150.1254826	16.4047619	1005.50695	76.58918919	12.63204633	175.3284427	15.14157014	6.057915058	7.43976834	19.39971501	16.95817149	29.96304249	17.32902792	0.43445265	-0.074797265	0.19438912	0.22346689	-0.66912025	-0.38555294	-0.9321886	-1.4079987	-0.15998685	-0.009349658	0.32878312	0.5655125	1.8736032	-0.54884225	-4.416496	0.62303853
2019/7/3	pre	25.85148005	28.06138996	81.05830116	139.7530245	16.02471042	1004.338481	72.18507079	11.77117117	176.5445302	15.23577864	6.001287001	7.295881596	19.57810171	20.44650308	36.60673775	19.76270201	0.22174822	0.26893628	0.261127	-0.21916613	-0.4226742	-0.07236322	-0.39038828	-1.9049124	-0.18211804	-0.09711495	0.5082616	1.4717222	1.130389	-0.74218786	-3.3002129	-0.17329448
2019/7/10	pre	26.85868726	29.58738739	78.83487773	156.0997426	16.15302445	1003.931274	72.09021879	13.66808237	196.47426	16.95611326	6.691119691	7.723166023	20.14077291	19.5554964	35.58824996	18.31521377	-0.12547892	0.6602715	-0.00905255	-0.30724052	0.46669507	0.14439335	-0.14579548	-2.6240604	-0.20930725	-0.19894375	-0.31846607	0.78416646	1.9790893	-0.6178884	-2.6932812	-0.4442613
2019/7/17	pre	25.40823681	27.37619048	83.75894466	166.045045	16.46949807	1004.241184	75.24980695	11.92162162	159.3509653	13.75611326	5.616473616	6.734749035	19.7339262	17.7692077	30.80314542	18.325819	-0.3576371	-0.057947244	0.48279375	-0.028683051	0.42860162	-0.15154764	0.063887484	-2.0074089	-0.03126447	-0.104753144	0.45341963	0.80639094	1.0524793	-0.70574033	-3.1606631	-0.1706684
2019/7/24	pre	27.05315315	30.31106821	81.82149292	154.9836551	15.35675676	1003.099614	73.54234234	12.53719434	202.7213642	17.4996139	6.83011583	7.717889318	21.1305882	19.82066075	35.88709139	17.5391951	-0.16969675	0.6531141	0.7354226	-0.17583227	0.36241704	0.89906883	-0.65317446	-3.3247101	-0.13606562	-0.08259741	0.05233029	0.49104184	1.9850732	-0.5211342	-4.220197	0.5589165
2019/7/31	pre	28.51428571	33.34671815	79.84337194	182.4319176	15.69292149	1003.968983	65.78828829	14.31981982	219.7747748	18.98712999	7.32046332	8.233204633	22.34980096	17.39524128	33.12364929	17.45552668	0.9067631	0.3254689	0.25106448	-0.56332016	0.34014714	-0.18044227	0.0556882	-1.4433581	-0.48473954	0.23855644	-0.001097817	0.5182239	1.2669357	-0.14671063	-4.0245843	0.48102233
2019/8/7	pre	28.97837838	33.65817246	75.9014157	142.860103	17.87155727	1004.467053	64.16151866	16.06203346	219.810296	18.98108108	7.362934363	8.41994852	21.79302138	13.54665388	28.00019116	16.24292141	-1.3692502	0.120364405	-0.31671923	0.077106714	-0.6227884	0.25173062	1.090288	-0.1003391	-0.7781124	0.015227286	0.03144696	0.8382655	0.60378176	-0.14030665	-1.4176683	-0.9923413
2019/8/14	pre	28.25649936	32.25714286	78.15881596	121.5137709	16.53796654	1003.193694	60.31351351	14.75868726	218.8045045	18.89485199	7.371943372	8.418661519	21.57086892	18.87648392	35.36975477	16.82587812	0.4952723	0.26926106	0.46732813	-0.29198632	0.34761956	0.718829	-0.25424114	-1.5072368	-0.25775567	-0.12786984	0.032692086	0.08946239	1.0533317	-0.22111902	-3.2991738	0.49514365
2019/8/21	pre	28.55122265	32.28172458	74.26138996	214.1	17.01480051	1000.449936	40.76962677	14.86628057	238.4539254	20.5976834	7.938223938	9.633976834	20.82942984	26.19614751	46.24607089	21.32466119	1.0223992	0.28366917	-0.27722868	0.56920385	0.2100599	-0.30357805	0.047035407	-1.39774	-0.9837136	-0.07574101	0.097481325	-2.891144	2.0634246	0.22083154	-0.18367535	-0.5105139
2019/8/28	pre	28.28712999	31.21763192	72.35418275	123.2182754	15.60682111	1005.948134	47.95534106	13.16486486	232.580695	20.08120978	7.768339768	9.515057915	20.00249246	27.15349924	46.2797694	18.97120829	0.43331334	0.4510106	-0.4911603	-0.17929529	-1.255682	-0.8523829	0.32307014	-1.313846	-0.5735147	-0.039790694	-0.18990847	-0.51807046	3.0995457	-0.20472509	-0.21911085	-1.1035936
2019/9/4	pre	27.65122265	30.66666667	74.84298584	141.5992278	17.6011583	1007.655598	60.60514801	13.84749035	199.9099099	17.25289575	6.983268983	8.769111969	19.97858435	19.62491915	34.59211371	19.92812551	-0.2508847	0.56609267	-0.3976292	0.64464813	-0.48848492	0.43450722	0.26613155	-0.61970556	-0.63706666	-0.05665174	-0.022647198	-0.41637024	1.1523933	-0.3858045	-2.4296312	-0.47444022
2019/9/11	pre	24.86576577	25.94839125	79.98018018	97.72599743	15.88288288	1009.406564	64.22355212	12.69034749	163.4522523	14.11454311	6.055341055	7.432432432	18.27713393	23.90704681	41.16970783	21.30272481	0.16015127	-0.12313917	0.26937416	-0.6242147	0.23377009	-0.37277016	0.22224766	-1.5579646	-0.14423136	-0.09688154	0.18483275	0.8050081	0.017707873	-0.20756432	-0.83101577	0.005464294
2019/9/18	pre	27.18712999	29.55752896	75.701287	133.1047619	14.87220077	1008.019048	43.82007722	12.64839125	206.7800515	17.86357786	7.221364221	9.155984556	19.6957319	23.78552655	41.32966154	17.74974322	-0.027521532	0.58518547	-0.28352553	-1.467528	1.1994965	-0.413242	0.46845505	-1.7986268	-0.35285875	-0.066714555	-0.10814132	-0.40012816	2.2050302	-0.22618556	-1.3527675	-0.33478028
2019/9/25	pre	24.27593308	25.23925354	72.84298584	116.865251	17.50592021	1013.74453	49.46550837	13.8993565	185.4796654	16.02175032	6.640926641	8.16036036	16.10039473	23.75081126	46.66340594	21.4088629	0.1895937	-0.003941026	-1.1599714	0.24001858	0.1610024	-0.001082636	0.8533111	-1.6504645	-0.85860145	0.076297425	-0.12934762	1.7414684	-0.6527938	-0.59345686	-0.4337482	-0.09344024
2019/10/2	pre	22.89240669	22.83680824	61.91351351	147.0303732	16.08944659	1018.648263	35.8970399	15.07541828	222.401287	19.20733591	7.797940798	11.14697555	12.64785846	39.09621534	66.62422019	32.11722895	-2.9440513	-0.39873278	-0.31514534	-0.6526775	0.5496813	-0.5517171	0.3106452	3.085528	-2.0756466	-0.07401825	0.1170503	-1.1435716	-1.023564	-0.36275864	-0.031522643	2.8907847
2019/10/9	pre	24.89163449	25.37374517	68.21608752	150.5410553	14.80900901	1012.822909	29.92882883	11.97541828	203.6483912	17.58970399	7.23037323	11.20990991	15.61154713	30.64765038	49.84035102	20.62646098	0.24639232	-0.40796217	-0.42531195	-0.3291242	-0.017043177	-0.21741925	0.88716435	-1.6730369	-1.1260275	-0.080572955	0.11697962	-0.8251144	-0.21059032	-0.13706762	0.3160312	-0.17048784
2019/10/16	pre	21.73011583	22.19369369	77.7006435	146.0673102	15.87696268	1016.576705	61.07953668	11.51994852	141.8262548	12.23963964	5.449163449	7.607979408	14.84655128	29.84086618	48.79743117	23.60304825	-0.35662127	-0.20208529	0.07630401	-0.5014788	0.06747157	-0.16700983	-0.24960229	-1.3906169	-0.2670897	-0.20117308	-0.047878243	0.05634774	-1.169938	-0.15852198	0.54498076	0.17106365
2019/10/23	pre	19.62612613	19.81454311	76.19073359	107.541184	16.38223938	1021.324582	61.69073359	11.84620335	134.6006435	11.61480051	5.325611326	7.171814672	12.87888209	28.00535982	48.10496584	26.8953425	-0.41472924	-0.2453769	-0.12753607	-0.35354236	-0.56099	-0.3920458	0.4489916	-1.4465926	-0.088521145	-0.19362172	-0.08808116	1.5926993	-1.512121	-0.2965993	0.59494483	0.1613378
2019/10/30	pre	19.42985843	19.46190476	73.44054054	121.432175	14.65675676	1017.372844	51.51287001	11.44028314	146.397426	12.64182754	5.64993565	9.277477477	12.27162361	30.41623939	49.81928841	27.39029471	-0.19711311	-0.2326512	0.4215873	-0.8474034	0.15619858	0.004449535	0.6730731	-1.3409096	-0.38551494	-0.18646206	0.2436751	-0.34897262	-1.7476399	-0.17137702	0.49423137	0.3343787
2019/11/6	pre	17.27297297	17.24646075	71.4030888	136.8795367	14.54954955	1019.743887	52.38301158	11.87232947	144.9581725	12.51132561	5.606177606	9.954697555	10.4981944	41.84739401	93.34477955	35.22275598	-0.3549171	-0.25375402	-0.117847085	-0.17427167	0.06439653	0.007407825	0.4525103	-2.3673394	-0.37858945	-0.067012504	0.25441357	-0.20141482	-0.92501354	0.06975076	0.15000826	2.9652646
2019/11/13	pre	17.54890605	17.50759331	70.57323037	99.58828829	15.29137709	1019.018919	41.5985843	10.48815959	151.5960103	13.09176319	5.911196911	9.264864865	10.54871161	43.13133801	71.97854739	34.86597433	-0.20899615	-0.3053366	-0.018528445	0.07484692	-0.37953126	0.14530082	0.4484867	-0.99849886	-0.4329824	-0.055123877	0.24858783	-0.07055451	-1.2546085	-0.06248354	0.15112679	2.0438697
2019/11/20	pre	16.7024453	16.61969112	66.00604891	142.3348777	16.05070785	1019.086615	39.48841699	11.95881596	144.0978121	12.43436293	5.634491634	10.71866152	9.378290215	37.86522877	72.53205754	35.67927821	-0.49287593	-0.36003533	0.067041695	-0.11959762	0.2833781	0.13472217	1.0813072	-2.2325137	-0.29585907	-0.121131	0.4787781	-0.000941758	-1.0779483	-0.09770971	-0.000969503	2.8406868
2019/11/27	pre	14.68391248	14.41943372	68.73976834	136.3003861	17.45945946	1020.822523	45.96254826	12.42368082	125.9356499	10.86666667	5.023166023	9.780823681	8.642462132	35.06676855	68.87906757	33.55707327	0.35225585	-0.2612862	-0.06499553	0.7616235	1.0781282	0.23854975	0.7056357	-2.9557533	-0.087416306	-0.14156461	0.5932922	-0.18657534	-0.230188	0.20127232	0.13872202	1.9349601
2019/12/4	pre	12.47541828	11.67207207	75.93822394	108.2487773	18.27644788	1025.077735	65.82934363	11.31158301	94.91274131	8.191505792	3.911196911	7.42998713	8.332805808	29.95730142	46.15064627	28.00616059	-0.4744912	0.33267948	-0.21120986	0.5477727	-0.26994747	-0.6231615	1.2967031	-1.3522596	4.536932	-0.06805704	0.94844425	0.9794784	-0.76451665	-0.35133848	0.21893217	0.17001893
2019/12/11	pre	9.517760618	8.685971686	66.27232947	140.245045	17.18970399	1028.485972	42.92651223	11.30836551	122.8837838	10.6036036	4.902187902	9.147232947	6.037405589	48.29294957	75.7523279	41.78132952	0.47492635	0.08673444	-0.26576626	0.33025932	0.6343343	3.499705	0.86456186	-2.3034532	-0.061669964	-0.08894754	0.9586162	0.53000337	-1.1026692	0.37084177	0.113113046	5.871592
2019/12/18	pre	10.44015444	9.954568855	65.16151866	134.9801802	13.76267696	1023.984813	24.43848134	10.06885457	147.7521236	12.74749035	5.849420849	12.66859717	6.293906883	64.33427331	98.74553754	48.57428939	0.07783056	0.56371164	0.2425443	3.107254	1.3731605	0.25327694	2.0814528	-1.9249191	0.3195086	-0.10928005	0.22297888	3.3549554	-0.0789225	1.3363911	1.1426026	2.3392715
2019/12/25	pre	11.76975547	11.04942085	77.32998713	140.0468468	16.13719434	1022.129215	62.31132561	8.891119691	90.71505792	7.828700129	3.828828829	7.713642214	8.120319818	37.5299998	52.90661966	32.67235451	-0.11893582	0.32830352	0.44781563	0.08398518	0.6448096	0.22070247	2.1834095	-0.9339754	8.96072	0.17795578	1.4486682	1.8414887	0.038372025	-0.06506778	0.7529875	1.1091701
2020/1/1	pre	10.26473616	9.503346203	80.5	144.8034749	15.5981982	1021.244015	66.21454311	8.671171171	84.44633205	7.272844273	3.622908623	6.526898327	7.689658727	47.09683607	66.88022368	36.70842844	0.4675579	0.44077194	0.49082622	-0.005649615	0.97572774	0.7094958	2.5202289	-0.68984056	7.9356585	0.36871773	1.8112146	0.89800656	0.13544397	0.81363773	1.2805318	2.9064536
2020/1/8	covid	10.0997426	9.358043758	76.2970399	121.9182754	14.73526384	1025.635393	61.47220077	8.458558559	94.52329472	8.161776062	3.975546976	7.454697555	7.212419725	48.11065487	67.65965585	36.0485173	0.42829478	0.5098803	0.46535558	0.5381713	0.19504754	0.93912727	2.0478354	0.43981066	6.1230917	0.19415887	2.2270963	1.2883265	0.21187271	1.1903607	1.3619939	2.2915025
2020/1/15	covid	11.08146718	10.17812098	81.64697555	147.3172458	16.86074646	1020.865508	67.9016731	9.021106821	87.46846847	7.550707851	3.724581725	6.978507079	8.2115449	37.05559845	52.02261285	30.48524398	-0.11107685	0.3557663	1.306579	0.5116092	1.2707378	0.88670015	2.2129564	-0.87015015	7.4327826	0.38656703	1.5843487	1.2231019	-0.13685808	0.02316286	0.8990241	2.4236138
2020/1/22	covid	8.15006435	7.042084942	79.07323037	139.045045	15.53963964	1022.433591	67.83925354	9.018532819	93.16036036	8.043500644	3.967824968	6.851866152	6.599568135	48.14014793	60.66636664	27.62624254	-0.19880581	0.2191309	0.57755905	0.1847964	0.38091344	-0.9796132	1.8167415	0.3632305	8.017919	0.1070956	1.3030546	0.59046966	0.23952359	1.185358	0.88398194	0.25627905
2020/1/29	covid	9.747876448	8.929343629	79.04041184	140.1151866	14.84517375	1022.468726	67.37271557	8.298970399	94.41544402	8.146203346	3.961389961	7.022007722	7.306756379	38.86630909	47.64868754	16.48073512	-0.21593258	0.48489437	0.30203557	-1.063692	0.008330237	-1.4232589	1.298946	0.40385476	6.36605	-0.004788529	1.2696306	1.0119479	-0.9007629	-0.35022902	1.0973558	1.1514417
2020/2/5	covid	7.241055341	5.961776062	74.78970399	166.9777349	16.45637066	1023.096525	55.55933076	10.77902188	120.397426	10.38301158	4.866151866	7.536293436	5.885916779	43.36336682	50.17803397	13.90947034	-0.27771926	0.15235302	0.51256305	-0.007536138	1.2899834	-0.18461068	1.640194	-0.3314804	-0.22971915	-0.05695693	0.3910536	1.4527043	-1.8086371	0.005536823	0.7265187	1.344693
2020/2/12	covid	9.440797941	8.576447876	78.3010296	106.1486486	15.40849421	1023.959588	68.04980695	10.44980695	100.4135135	8.666151866	4.23037323	7.377992278	7.098338595	28.96051184	35.15535606	11.63974854	-0.09190361	0.23948741	-0.027897602	-0.054211613	-0.5174019	-0.45168465	-0.19013192	-0.74335444	0.21802352	-0.06375106	0.6454953	0.9100323	-0.78779554	-0.31448108	-0.88775754	0.6581502
2020/2/19	covid	12.04079794	11.67297297	81.13384813	142.5694981	14.61325611	1020.747104	66.53487773	10.11003861	114.2045045	9.851093951	4.763191763	7.966151866	8.665199002	25.68086719	35.2211799	12.86457739	-0.6221961	0.19374418	0.1667541	-1.2681121	-0.022184467	-0.35605988	-0.2819705	-0.6768303	0.1512268	-0.18680428	0.16697332	0.15770821	-0.52924246	-0.21755566	-0.9866727	0.64874923
2020/2/26	covid	9.327541828	8.248262548	66.68468468	152.1778636	17.7969112	1026.950064	48.83127413	15.2041184	154.3226512	13.31917632	5.957528958	10.22599743	6.001780602	39.39171297	55.66645677	18.27056892	-0.25165558	0.17263415	-0.26397377	-0.6636606	-0.20275848	0.027066896	0.23227046	1.1964982	-0.91151804	-0.12160258	0.049576342	-0.5726052	-1.8175067	-0.73931545	0.2845114	-1.4376725
2020/3/4	covid	14.72342342	14.42509653	75.44543115	143.6625483	16.92947233	1021.132046	59.68880309	10.6033462	145.7168597	12.58030888	5.684684685	9.26010296	9.508459793	32.98647132	46.0300289	18.75996805	-0.51675606	-0.20628107	-0.22535223	0.25446132	0.02629862	-0.3249395	0.108830206	-0.640872	-0.5732512	-0.15450364	0.19344573	-0.2806008	-1.5387577	-0.19844511	-0.28460184	-0.46500665
2020/3/11	covid	12.54002574	12.04697555	78.33153153	119.7880309	16.27413127	1019.653539	68.94658945	11.4018018	125.5082368	10.82715573	4.998712999	7.325482625	8.630008973	28.28402535	40.27680327	20.30686056	-0.48786065	-0.2067644	-0.22418523	-0.33505416	-0.14637636	-0.8560914	-0.6597061	-1.050474	0.24466595	-0.19462149	0.15884888	1.0407165	-0.9409606	-0.4629008	-0.94753665	-0.18065804
2020/3/18	covid	14.74105534	14.54517375	76.8003861	144.9707851	17.84633205	1015.330116	67.31956242	10.52393822	135.2900901	11.67425997	5.330759331	7.969369369	9.689650558	34.28151229	58.66047291	24.85920961	-0.5786257	-0.25613335	0.08018212	-0.33220676	-0.000580556	-0.11777288	-0.4033758	-1.0685766	-0.3552322	-0.18655129	-0.13898268	-0.14910878	-1.3620926	-0.32256126	0.16513187	-0.11259605
2020/3/25	covid	15.94736165	15.8024453	67.51389961	157.8453024	16.11235521	1017.807593	51.64851995	12.83693694	182.8023166	15.77683398	6.66023166	10.25920206	9.165698794	34.52286686	61.78077563	28.89732501	-0.58373374	-0.26143226	-0.54376817	-0.18229535	0.005827995	-0.03601464	0.49778798	-2.3216045	-0.95465356	0.11329603	-0.08157278	-0.57445073	-1.287885	-0.25403756	0.015499216	1.2353839
2020/4/1	covid	19.00604891	18.96138996	74.70836551	134.3543115	19.33140283	1013.177349	66.41492921	11.84144144	163.934749	14.15019305	6.095238095	9.516344916	12.17561852	24.32346679	40.00364843	22.39011846	-0.017271798	-0.21694851	-0.505766	-0.21786544	0.4494589	-0.25350913	-0.054608673	-1.6268451	-0.520769	-0.06466434	0.07081247	-0.1590503	-1.1313175	-0.3833047	-0.86570907	0.14148535
2020/4/8	covid	12.9954955	12.63243243	80.97258687	102.4848134	16.54182754	1018.190219	76.93114543	10.85122265	117.7701416	10.15894466	4.557271557	6.402187902	9.17657066	30.89440607	47.81657182	25.68659592	-0.59905463	-0.26504934	0.15627919	-0.21997063	-0.5926588	-0.73498815	-0.6605015	-0.9854857	0.23250416	-0.18605424	-0.42448735	0.06969273	-1.260392	-0.2953214	0.58628654	-0.047274873
2020/4/15	covid	15.74002574	15.62715573	71.25791506	113.62574	15.51711712	1019.269884	58.32767053	11.60797941	191.6072072	16.54247104	6.903474903	9.768725869	9.553374589	32.96598558	55.87780766	28.70477717	-0.48089442	-0.28342113	-0.362411	-0.17940108	-0.68991905	-0.27853572	-0.041903574	-1.3213928	-0.7673125	-0.06399447	0.05636015	-0.006317515	-1.0766497	-0.27226058	0.2700829	0.2522708
2020/4/22	covid	17.66203346	17.49407979	63.58545689	175.4778636	18.35250965	1016.109781	52.17657658	13.81969112	223.1611326	19.26036036	7.629343629	11.40926641	9.56861133	34.34308709	59.93248935	28.84853106	-0.54144347	-0.21051045	-0.5192081	-0.14611064	0.050674647	-0.06638316	0.42977896	-2.1539555	-1.0185006	-0.10480152	0.24330612	-1.4413491	-1.10835	-0.10844204	0.09634957	1.2053523
2020/4/29	covid	17.13577864	17.18365508	75.63359073	146.2598456	17.62754183	1016.977477	72.8981982	12.35096525	158.6813385	13.69073359	5.722007722	7.668597169	11.02924145	25.27307863	46.10854717	25.31686792	-0.3261379	-0.25015283	-0.009041744	-0.13755882	0.1262652	-0.28747973	-0.6508425	-1.5353683	-0.5972164	-0.18921478	-0.04087871	0.16638802	-1.5598629	-0.36345047	-0.24973002	0.34580526
2020/5/6	covid	20.88996139	20.84092664	62.56460746	169.9918919	16.0029601	1016.042085	55.42213642	14.72046332	254.1963964	21.95701416	8.572715573	12.43848134	11.38625842	33.08030663	58.64022997	27.14051555	-0.39435035	-0.2581006	-0.70443195	-0.35500684	-0.1475269	-0.018485487	0.32124913	-1.483944	-1.0452957	0.04217647	0.65871024	-0.774319	-1.1766218	-0.6119167	0.1305088	0.3667085
2020/5/13	covid	24.88983269	26.07992278	73.56229086	160.6516088	19.37194337	1006.426641	52.35997426	13.34620335	220.4075933	19.03462033	7.404118404	9.945045045	16.83333894	23.48312723	41.87786295	18.47642703	0.12368146	-0.16513786	-0.07359238	-0.42704284	-0.06430144	-0.21041511	0.4538037	-1.7389646	-0.9776493	-0.07890598	-0.032616433	-0.8826997	-0.062359817	-0.42334014	-0.4635084	-0.36282155
2020/5/20	covid	23.12445302	23.91879022	70.49317889	178.8776062	18.21827542	1010.303861	61.24401544	13.67464607	215.6880309	18.62625483	7.405405405	9.574903475	14.59295291	26.10684792	51.00899988	22.37592101	-0.2589983	-0.0876422	-0.29264614	-0.13155748	-0.28653157	-0.1640511	0.0594469	-1.9913392	-1.1236724	-0.075710274	0.021517944	-0.4952376	-0.93110126	-0.3221698	0.2715372	0.23038484
2020/5/27	covid	24.57722008	25.4011583	72.31505792	163.5696268	16.92535393	1005.772973	61.63629344	13.56743887	220.6957529	19.05958816	7.395109395	9.464221364	16.25850355	25.02876295	47.36160256	21.30087523	-0.04200049	-0.02883029	-0.38766432	0.14948875	-0.22037594	-0.54161245	0.004747389	-1.7560107	-1.0914415	-0.15303129	-0.02572867	-0.34206438	-0.36883536	-0.50383323	0.12411216	-0.12584093
2020/6/3	covid	23.73526384	24.45855856	75.05997426	161.6469755	15.02046332	1010.267053	66.68519949	13.54607465	194.5185328	16.8	6.682110682	8.692792793	16.08899675	23.87047101	40.93492228	22.28106482	-0.09052987	0.03998311	-0.11654135	-0.28571236	0.022539482	-0.48583764	-0.0741492	-1.9295632	-0.9117279	-0.038343843	-0.15264718	0.018491259	-0.6028342	-0.29016945	-0.7808638	0.096660525
2020/6/10	covid	25.34594595	26.7985843	77.81776062	174.0503218	17.12561133	1007.491248	66.74980695	13.5989704	203.6117117	17.57876448	6.967824968	9.1	18.27012894	16.94923334	32.8966777	18.79112164	-0.50759643	-0.040413193	0.31025678	0.41467413	-0.123339154	0.027867194	-0.11902121	-1.9184146	-0.99856126	-0.2387529	-0.024999872	-0.25037083	0.2102584	-0.45663345	-1.2164145	-0.49664876
2020/6/17	covid	26.24916345	28.23861004	80.22818533	147.2495495	16.58610039	1005.405534	71.89317889	13.24491634	180.5579151	15.58970399	6.276705277	7.805534106	19.81301205	16.09077252	29.49785554	17.86311936	-0.03887585	-0.045916338	0.20909876	-0.12252416	0.0627755	-0.31036067	-0.8219868	-1.6286162	-0.28394082	-0.08354316	0.7302919	0.14065064	0.9944353	-0.43631417	-3.7725844	0.059914406
2020/6/24	covid	26.65585586	29.33552124	80.11904762	168.597426	18.67104247	1005.745431	73.99021879	14.45199485	189.1988417	16.34092664	6.405405405	7.676447876	20.23941862	14.13582696	26.42578446	16.12094875	-0.57760984	0.4021795	0.44235396	0.9131964	-0.12037158	-0.37495074	-2.0307064	-1.5551509	-0.34164113	0.0772314	0.022574795	0.5539331	2.2778208	-0.45042282	-4.840083	0.20489965
2020/7/1	covid	26.30592021	28.84967825	82.02509653	169.1770914	17.07657658	1004.28713	74.81235521	12.69330759	183.6477477	15.85032175	6.262548263	7.253153153	20.32100516	15.11003633	27.59052088	16.1348537	-0.015350354	0.52853715	0.5076209	0.075889744	-0.034872867	-0.08624442	-1.3653442	-2.6212714	-0.2754832	-0.09605566	0.49275777	1.686281	1.6449491	-1.0517185	-5.172182	0.35345882
2020/7/8	covid	26.85907336	29.67837838	81.66718147	160.5646075	17.46151866	1004.11879	77.3980695	14.10592021	186.0616474	16.05984556	6.401544402	7.325868726	20.8648186	14.79529231	26.8382883	16.81451335	-0.47920462	0.59413624	0.45615926	0.02208374	-0.33419105	-0.039991807	-1.4010901	-1.6510321	-0.32352975	0.0210106	0.169576	1.2231106	1.8701601	-0.8363283	-5.1535077	0.53971666
2020/7/15	covid	26.88996139	29.66679537	82.94620335	168.101287	17.63938224	1003.568983	77.5019305	13.05984556	175.5043758	15.14787645	6.122265122	6.515315315	21.22796656	15.33056573	27.91574282	15.8159294	-0.41088197	0.52908516	0.6097319	-0.31942725	0.043098073	-0.013379699	-0.9011778	-2.9780388	-0.00380184	-0.16795819	0.53483635	0.8177876	2.1678076	-0.67495364	-4.685463	-0.016962444
2020/7/22	covid	26.83796654	29.67503218	81.16615187	172.2619048	17.73861004	1004.543372	76.88906049	13.41827542	190.9981982	16.48841699	6.48005148	7.296010296	20.71251946	16.59008415	29.99426469	17.06891963	-0.5778837	0.5268241	0.2090162	-0.3817585	0.13817257	0.050238132	-0.64419776	-3.1863596	-0.18766041	0.00779595	-0.08579574	1.3854991	1.7355587	-0.5085704	-4.5228004	0.53997743
2020/7/29	covid	27.26293436	30.25727156	78.85727156	182.469112	17.75469755	1006.239897	74.02947233	14.65212355	199.4214929	17.22162162	6.691119691	7.793822394	20.60315237	18.119163	33.26991962	17.63816403	1.0800905	0.2022406	0.2554368	-0.45981508	-0.27261588	-0.2557292	-0.7293563	-1.9022373	-1.0796216	-0.050778575	-0.31044406	0.55826414	1.3340634	-0.51845896	-3.2647521	-0.057481375
2020/8/5	covid	27.48738739	30.77232947	79.6966538	152.4841699	16.17722008	1006.654569	71.1963964	14.35868726	204.565251	17.66280566	6.912483912	8.379279279	21.08258444	15.23284191	30.50036094	16.85738533	0.059991755	-0.029520413	0.84291124	-0.14789666	-0.7043328	0.28060263	-1.1826326	-1.1742007	-0.9477943	-0.12651013	0.030354168	0.2786733	2.3334463	-0.68787897	-4.496032	0.34670728
2020/8/12	covid	28.82419562	33.62496782	78.00862291	146.9886744	17.42175032	1004.795109	69.21608752	16.67323037	202.7835264	17.52342342	6.88030888	7.864350064	22.21002949	13.74817957	27.84409927	16.0514608	-1.4256785	0.17530273	0.18988891	0.21611328	-0.23345779	0.08115413	-1.3254455	-0.20489797	-1.0877048	-0.1603958	-0.14352502	-0.052797306	1.2278832	-0.68266094	-0.91898084	-1.1201867
2020/8/19	covid	28.49021879	32.80656371	78.37631918	171.6209781	18.22110682	1004.232432	72.43217503	16.47670528	198.0945946	17.1045045	6.851994852	7.755727156	21.91020569	13.22451054	26.58902995	15.57149845	-1.6425749	0.11179959	-0.6514531	-0.29684675	-0.33017457	0.10814431	-1.0823525	2.2342308	-1.2418864	-0.124093905	-0.17947584	0.39169058	0.13764334	0.48653147	-2.4425943	-0.876154
2020/8/26	covid	27.71544402	31.16692407	77.74195624	137.7007722	16.68326898	1008.016345	58.75765766	15.52882883	207.9867439	17.95070785	7.157014157	8.301158301	20.8261112	19.27158118	34.70629059	17.00561352	-1.3002056	0.4298077	-0.14815988	0.09142778	-0.87455773	-0.110114604	-0.16920711	0.3537381	-1.1998584	-0.12645583	-0.28695324	-0.015913386	0.8800921	-0.32772473	-1.5653647	-0.9050301
2020/9/2	covid	27.67889318	30.72870013	76.41840412	182.0625483	15.75160875	1004.014929	46.96756757	14.66138996	218.548906	18.86550837	7.481338481	9.326254826	20.43030297	22.2685139	39.71095242	19.33672815	-0.7751262	0.13538599	-0.62690806	0.005241142	-0.11589257	-0.4303779	0.111368984	-1.6123213	-1.3646598	-0.029100139	-0.2598721	-1.0753437	3.2435136	-0.53128535	-1.3575306	-0.72845984
2020/9/9	covid	27.14980695	29.52728443	74.41853282	172.4409266	15.26447876	1008.141828	39.57940798	13.26718147	221.7564994	19.14079794	7.631917632	9.230888031	19.32199528	27.42188308	47.12803968	21.38101377	-1.0923456	0.7236055	-0.8550242	-0.267483	-0.19063805	-0.32569954	0.40838385	-2.4921849	-1.0359786	0.001882761	-0.3621716	-1.0074416	2.482644	-0.29250944	-0.29980785	-0.8374919
2020/9/16	covid	25.5988417	26.93101673	78.51570142	156.4938224	14.33951094	1008.668855	56.64903475	12.92805663	178.8195624	15.43397683	6.486486486	8.488931789	18.69750264	22.32880931	38.06499018	21.57657886	-0.74351513	0.03882329	-0.18990631	-0.48230496	0.24771401	-0.16277115	0.07880553	-2.343466	-0.26196355	0.076280154	-0.08940029	0.21981254	1.0126455	-0.6237266	-2.1576807	-0.18795313
2020/9/23	covid	23.31724582	24.35611326	85.41377091	128.0861004	14.57696268	1012.500257	73.28996139	11.54903475	124.3667954	10.73359073	4.850707851	6.296396396	17.87744716	16.65018246	28.7490545	20.95308607	-0.26263034	0.097062044	0.6958312	-1.4795306	-0.6863862	-0.47218463	-0.17746128	-2.527305	0.21181369	-0.16173384	0.31805035	-0.21326846	0.28209803	0.13463809	-1.163342	-0.006399368
2020/9/30	covid	21.88867439	22.49472329	85.06640927	121.6099099	14.0951094	1013.629472	75.91055341	12.2	116.3954955	10.03861004	4.647361647	6.169111969	16.40343699	18.1258593	32.30950294	21.96557161	-0.22538497	-0.13092497	0.7436381	-1.7315619	0.2394107	-0.2930166	-0.32090363	-2.1748633	0.34874836	-0.23296063	0.1761441	-0.064857595	-0.50902283	-0.379082	-0.8913818	-0.006651143
2020/10/7	covid	22.14427284	22.58249678	83.49498069	97.51338481	13.99227799	1011.937709	69.01969112	11.43075933	124.6942085	10.76177606	4.891891892	6.655984556	16.33938953	19.43384246	34.05741833	18.08562074	-0.09736278	-0.11694627	0.6007882	-1.7877237	-0.52430254	-0.6329699	-0.3335551	-1.4950613	0.117378265	-0.1368106	0.1807487	0.43200698	-0.30691662	-0.37008858	-0.98618674	0.03208079
2020/10/14	covid	19.1966538	19.48674389	79.46061776	125.4326898	16.84607465	1018.15843	69.54916345	12.94774775	124.024453	10.6996139	4.893178893	6.436936937	13.09650363	22.45388674	40.11749988	21.82703424	-0.40948057	-0.19850665	0.40131778	0.41778234	-0.12172809	-0.7594335	-0.9130571	-1.7950408	0.19432007	-0.2058423	0.3094148	0.3599977	-1.1907305	-0.79206574	-0.6633905	-0.13050959
2020/10/21	covid	19.63590734	19.72548263	78.7033462	105.1297297	16.66010296	1017.623295	63.05778636	11.4990991	122.1495495	10.53938224	4.701415701	6.742985843	13.31124506	21.91951206	36.31941648	21.89835426	-0.6221562	-0.15821238	-0.15276904	0.10374862	-0.31964228	-0.034172755	0.086641245	-1.7116467	-0.16473319	-0.20743978	0.45625436	0.22100526	-0.9612535	-0.8954286	-0.9020968	-0.06328346
2020/10/28	covid	17.24890605	17.18957529	73.70566281	131.8191763	16.72792793	1020.372201	58.16782497	12.39227799	147.8936937	12.76087516	5.732303732	7.887644788	10.8211414	31.30499697	63.54638316	30.94703122	-0.72405267	-0.29345202	-0.37058234	0.32239434	-0.09025292	-0.17097403	-0.28974032	-2.0967257	-0.40184155	-0.17783049	0.114547126	-0.21293202	-1.5963248	-0.48109773	0.086911105	1.0060469
2020/11/4	covid	18.36924067	18.37001287	72.81660232	112.2100386	15.03577864	1019.595109	60.0992278	11.07001287	127.3419562	10.98159588	5.110682111	8.030759331	11.42850869	34.49382264	58.19853492	29.02547851	-0.4156151	-0.2753111	-0.52932477	-0.9091148	-0.9792183	-0.2696708	-0.19860989	-1.631725	-0.15061623	-0.19219258	-0.001448512	0.92475617	-1.4430666	-0.1572225	0.2898258	0.6006591
2020/11/11	covid	17.48172458	17.43230373	71.30810811	150.080695	14.76280566	1020.971943	56.8952381	11.6030888	120.8325611	10.42844273	4.846846847	7.732432432	10.61588214	35.18721889	69.82126688	33.09555882	-0.45887533	-0.23758331	-0.48645595	-0.62286013	-0.14496347	-0.17154421	-0.2252981	-2.624954	-0.36449566	-0.10323668	0.3201094	-0.07573521	-1.1597143	-0.15028194	0.03377782	0.92767584
2020/11/18	covid	16.92007722	16.83758044	63.18815959	102.0805663	15.58815959	1023.712484	18.7036036	12.24247104	165.2724582	14.26718147	6.306306306	11.34195624	9.096014225	39.85508123	71.52229924	38.02761098	-0.6179541	-0.5433656	-0.27761886	0.016295591	-0.49327517	-0.73930365	1.0233934	-1.7498939	-0.6573531	-0.07651886	0.41334066	-0.8838906	-1.2945976	-0.35026687	-0.028760687	0.8543423
2020/11/25	covid	18.35173745	18.37490347	75.9988417	136.781982	17.04967825	1016.212098	48.16808237	10.80823681	120.5176319	10.4009009	4.948519949	8.833590734	11.91558104	25.22065558	42.99332464	25.68048383	-0.6301717	-0.23168969	-0.329125	0.19177075	0.18687356	-0.105725914	0.13377382	-1.2666851	-0.47109058	-0.18567468	0.5254985	-0.8206494	-1.6190548	-0.746299	-0.024572808	0.1864958
2020/12/2	covid	12.50656371	11.73436293	82.53925354	135.9287001	16.77812098	1024.334363	76.99266409	9.992535393	76.95096525	6.634234234	3.225225225	5.577992278	9.074696606	30.13667423	44.0428659	26.94211181	-0.6588294	0.28712738	0.31682298	-0.043786358	-0.23694022	-1.1315231	-2.4255161	-1.6894417	2.4472618	-0.08411477	-0.14906633	-0.8291513	-1.1663841	-0.38857433	0.3350803	-0.10189467
2020/12/9	covid	9.638352638	8.620592021	75.08777349	103.5241956	17.52136422	1028.936036	66.87425997	9.692277992	101.651094	8.772972973	4.238095238	5.78005148	6.893192003	40.88349165	57.21623135	30.05223274	-0.2275659	0.12938924	-0.49962506	0.10464224	-1.3902172	-0.569274	-0.060069494	-2.0788145	1.6661475	-0.20752735	0.1290723	-1.3103063	-1.088247	-0.8548189	0.58685255	0.26002234
2020/12/16	covid	10.13938224	9.534362934	77.35907336	139.390991	13.80579151	1024.016088	60.63088803	7.971428571	99.87902188	8.616216216	4.218790219	6.471428571	7.331204637	51.17852429	71.13211778	34.40296116	-0.7052236	0.18568072	0.2366322	-2.137076	-0.25027174	-1.328418	-0.07658657	-1.2178421	0.98457086	-0.07871946	-0.35586998	-0.738303	-0.8881493	0.26131746	0.27826548	0.55852854
2020/12/23	covid	7.297297297	5.892406692	73.0997426	122.3471042	16.94157014	1025.98121	69.71969112	10.17425997	87.96898327	7.590733591	3.853281853	6.288288288	5.773939918	40.1854168	59.32182983	33.3136093	-0.21212265	0.22985692	-0.868662	0.2703608	-0.46950987	-0.39256474	-1.5814723	-1.7269894	2.0383773	-0.104046315	-0.000961917	-0.46743625	-2.238405	-0.36239845	0.33006248	0.16962007
2020/12/30	covid	8.037451737	7.204247104	68.31093951	136.4034749	14.61428571	1025.765122	46.25662806	8.552509653	120.4003861	10.4034749	4.994851995	8.826254826	5.660122575	72.4098209	103.8042032	48.7110149	-0.08359707	0.11291039	-0.5517691	-0.92186016	0.2516109	0.4865567	-0.09637945	-2.3354893	-0.6640032	-0.11286077	0.11231193	-0.5457163	-2.2206573	0.20492692	0.78906476	0.32555002
2021/1/6	covid	7.609137709	6.205920206	68.75611326	157.5518662	17.65315315	1024.641956	40.65160875	10.37644788	123.4561133	10.66537967	5.025740026	9.259202059	5.541632931	32.27423501	53.21703326	25.71524812	-0.2856557	0.07275804	-0.47738162	-0.28970867	0.000974854	-0.3298901	0.38934025	-1.3918518	-0.2722804	-0.16325288	0.17660493	-0.30840555	-2.2610705	-0.2816533	0.18790494	-0.077472575
2021/1/6	covid	5.776319176	4.018146718	65.65392535	122.4697555	17.38815959	1027.400386	54.35740026	10.29202059	112.2056628	9.687516088	4.626769627	7.988030888	4.695889621	43.40220585	70.37955012	30.86740383	-0.39696684	0.1381951	-1.3714442	0.13385414	-0.54573786	-0.28818107	0.61859345	-1.3550322	-0.23023163	-0.17920715	-0.31780326	0.28429416	-2.3141656	-0.35398108	0.05393497	0.6522222
2021/1/13	covid	6.038352638	4.692277992	53.34916345	178.7483912	16.07027027	1023.933462	31.21274131	12.7984556	149.7574003	12.93590734	5.903474903	11.85907336	3.881937242	51.78504563	101.6346769	43.14217086	-0.4291099	0.28002158	-0.7695238	-0.94251794	-0.34705055	-0.10488444	0.98820007	-1.9513321	-0.6783475	-0.1545753	-0.13046783	-1.3824875	-2.13237	0.31933367	1.0155557	1.0821228
2021/1/20	covid	9.045431145	8.032432432	67.15148005	154.3234234	16.31595882	1022.549936	44.34530245	9.575675676	131.9330759	11.38790219	5.287001287	9.804633205	5.935911812	58.71401135	84.91748378	39.2489109	-0.15034656	0.08516718	-0.62419397	-0.5450695	-0.29055062	-0.89352447	-0.00854001	-2.5863547	-0.062958546	-0.1260029	-0.105524	-0.21799926	-1.7005932	0.29716796	-0.076866545	1.9854356
2021/1/27	covid	10.14504505	9.255855856	76.52741313	146.6848134	16.45804376	1021.357529	56.4033462	7.518790219	122.0740026	10.54337194	4.978120978	8.017503218	7.25499159	47.98551955	79.08861394	32.59914413	-0.5143579	0.06783191	-0.17636402	-0.360533	0.095522195	-0.25273708	-1.0374656	-1.5385073	-0.77677983	-0.14009506	-0.077686355	-0.4480933	-1.098696	0.030388553	0.09959719	0.9408365
2021/2/3	covid	11.51518662	11.01467181	73.48661519	150.0263835	14.68803089	1022.492021	48.3971686	8.974774775	134.8274131	11.64002574	5.395109395	9.446718147	7.594764281	46.59456408	69.22562169	26.0579056	-0.240294	0.103125244	-0.20566577	-1.0250182	-0.17191586	-0.9848686	0.16569121	-0.84093136	-0.56838053	-0.12518118	-0.16666962	-0.35501233	-1.2422757	0.20488423	0.0852468	0.061186295
2021/2/10	covid	12.01274131	11.48365508	77.29137709	133.158816	15.20875161	1020.41686	65.05135135	8.362162162	125.3254826	10.81853282	5.106821107	8.793564994	8.240381146	39.96644378	51.07107029	15.0282384	-0.6927475	0.10180575	-0.061869573	-0.39765003	0.3806777	-0.48818988	-0.4872056	-0.5935393	-0.89225805	-0.14026548	0.13474306	-0.59649837	-1.384593	-0.18661098	0.5043817	-0.65636426
2021/2/17	covid	12.82175032	12.40669241	69.32329472	147.856242	15.99317889	1020.962162	41.17374517	12.52522523	166.8975547	14.41274131	6.425997426	10.75289575	7.772257651	33.67393799	51.18733079	20.33839414	-0.4543123	-0.17984077	-0.619926	-0.33376774	0.27453735	-0.38159153	0.41154706	-1.4645406	-0.64984715	0.11921556	-0.11692239	-1.2797221	-0.39207658	-0.15727332	0.27775183	-0.50374925
2021/2/24	covid	14.97027027	14.44453024	70.10604891	142.5279279	18.21608752	1015.396268	48.91093951	11.45328185	158.8207207	13.7018018	5.97039897	10.61544402	8.969567133	27.65042716	42.88867667	20.37606105	-0.33574536	-0.18119214	-0.5226285	-0.19089013	0.1108941	-0.16437495	0.37076008	-1.7653255	-0.5136342	-0.17461109	0.17158265	-0.39907065	-1.1081657	-0.25362685	-0.19349928	-0.23140709
2021/3/3	covid	11.95572716	11.41904762	79.41467181	135.9069498	16.77168597	1019.513642	77.6041184	10.21737452	113.5804376	9.801415701	4.604890605	6.91994852	8.436681152	30.15639084	45.26138897	25.04318249	-0.8340419	0.04985463	0.14863536	0.09165685	0.056356344	-0.88510793	-1.7375288	-1.5562781	0.2594254	-0.16128698	-0.031962134	0.98654735	-0.9552973	-0.39256883	0.000560327	-0.35928145
2021/3/10	covid	13.04568855	12.61274131	82.12406692	117.8185328	15.48095238	1022.19601	80.25842986	8.7	112.9005148	9.741441441	4.540540541	6.515057915	9.336025203	35.48719254	53.49433628	28.10844586	-0.588849	-0.29128897	0.6390434	-0.84472495	-0.46718088	-1.330978	-0.5316635	-0.671083	0.42659003	-0.18441807	-0.40932482	0.13146995	-1.1686034	-0.3062149	0.45640978	-0.19245452
2021/3/17	covid	16.90888031	16.76267696	77.92792793	124.8284427	17.02548263	1014.421364	65.02574003	9.27953668	147.8655084	12.76036036	5.588159588	8.528571429	11.21028863	32.64101666	70.37687501	23.67883118	-0.410432	-0.27453956	-0.14552772	0.44111618	-0.44445306	-0.12885076	-0.47631058	-0.7222014	-0.87143165	-0.20162983	0.05535584	-0.136073	-1.4533187	-0.36092368	-0.06603235	-0.09011686
2021/3/24	covid	14.57052767	14.31312741	68.05611326	157.5427284	17.76422136	1019.291248	57.80669241	11.8032175	179.1481338	15.47052767	6.566280566	9.603732304	8.497434448	38.91208222	77.84043112	30.43053062	-0.31902355	-0.25658163	-0.6129536	-0.22740325	-0.04084254	-0.2774353	-0.006529521	-2.847573	-0.90503824	0.11505411	-0.1671966	-0.3114634	-0.757653	-0.25695953	-0.006391362	1.5721029
2021/3/31	covid	19.23217503	19.41428571	76.76550837	161.0418275	18.18931789	1007.649421	61.18571429	10.06821107	166.5202059	14.37696268	6.061776062	8.689060489	12.67881008	30.90318836	59.23813548	21.61667841	-0.42062294	-0.18990555	-0.068505846	-0.23005123	0.028891727	0.24213445	-0.19086088	-0.96828973	-0.785444	-0.16799034	-0.117774054	-0.238373	-1.4932989	-0.324328	-0.006950866	-0.44263184
2021/4/7	covid	16.04247104	16.00553411	75.0028314	115.4459459	16.08918919	1018.866281	76.14530245	11.301287	143.3477477	12.36370656	5.369369369	7.193436293	10.24109684	26.8864167	44.55654463	25.43714632	-0.3197653	-0.26283967	-0.35950607	-0.42291525	-0.26557106	-0.79359883	-1.1754694	-0.86929697	-0.14311656	-0.09515307	0.008039883	0.6730063	-1.0765936	-0.32944113	0.022678383	-0.067381196
2021/4/14	covid	17.59292149	17.64041184	78.78983269	139.7810811	16.03783784	1017.089704	74.99395109	10.16833977	153.1828829	13.22342342	5.743886744	7.689060489	11.80784305	29.14446103	60.89218267	24.66639873	-0.4389798	-0.2691321	-0.14877827	-0.23131616	-0.3741814	-0.39463574	-0.045607317	-0.9738361	-0.64140934	-0.20682283	-0.022203878	0.19737576	-1.3681413	-0.3860314	0.14886715	-0.19345373
2021/4/21	covid	19.40952381	19.52059202	75.25186615	124.3182754	16.61145431	1013.479279	68.64028314	11.06422136	166.3357786	14.35444015	6.01029601	8.331531532	12.55925682	25.18172434	45.36943742	20.86823578	-0.28121647	-0.17914774	-0.275903	0.035970844	-0.69167423	-0.29944497	-0.38942668	-0.91069794	-0.5276781	-0.12520207	0.053262312	0.5111719	-1.5179373	-0.54240483	-0.09325533	-0.021099852
2021/4/28	covid	19.8992278	19.97091377	76.31184041	159.0638353	17.42857143	1014.348777	68.20888031	11.81904762	175.2405405	15.12792793	6.073359073	8.811196911	13.10769126	25.96247607	51.52490018	23.0629337	-0.5363858	-0.2432304	-0.09068506	0.24199757	-0.084176585	-0.11807409	-0.13912167	-1.6268234	-0.52688086	-0.122303195	-0.20833893	-0.5737246	-1.5792402	-0.4293642	0.3754366	0.41838056
2021/5/5	covid	21.98558559	22.30643501	71.55392535	164.8738739	18.36473616	1012.440283	68.88275418	12.81093951	214.6428571	18.53848134	7.375804376	9.852509653	13.8751539	27.43945281	58.09665748	21.02315542	-0.30038416	-0.14181694	-0.3499958	-0.07801307	-0.2075269	-0.16673958	-0.6321729	-1.7018708	-1.0792396	-0.043730985	0.007483335	-0.30429778	-0.6475331	-0.31824023	0.39972013	-0.011342762
2021/5/12	covid	24.35057915	25.58545689	78.19111969	157.7315315	17.72226512	1006.58018	61.22767053	12.1020592	213.8655084	18.46808237	7.235521236	9.394723295	17.35569378	18.4946074	32.46907381	16.73275078	-0.25010556	-0.027213398	-0.13617374	-0.20789221	-0.2767869	-0.12767918	-0.0032907	-1.605288	-0.8358406	-0.013651221	0.049506538	-0.33611602	0.24369314	-0.52248836	-1.7094585	0.22370839
2021/5/19	covid	22.84079794	24.27812098	79.04414414	179.9598456	18.06859717	1008.343372	72.87915058	12.95611326	177.8230373	15.35006435	6.328185328	7.83976834	16.09969926	20.14248088	34.43578083	19.01061483	-0.30808964	0.07260979	0.3683716	-0.6828708	-0.19275464	-0.17480229	-0.8692497	-1.9803054	-0.5073644	-0.12421569	0.22593565	0.4230456	-0.03816219	-0.5838359	-0.91126823	-0.092588946
2021/5/26	covid	23.55933076	24.92767053	78.61312741	180.4642214	17.2989704	1009.209653	73.35984556	13.02509653	182.9124839	15.78700129	6.362934363	7.85032175	16.68271076	20.61935575	39.5441082	19.68526608	-0.4380212	0.059056982	0.06901725	0.23551789	-0.08783236	-0.5796274	-0.6737822	-2.0948558	-0.5952649	-0.119036034	0.31443843	0.29452085	-0.19719219	-0.55663174	-1.2201029	0.115251735
2021/6/2	covid	24.66692407	26.06640927	78.12779923	168.9998713	17.23063063	1006.27323	72.61480051	13.09111969	193.6610039	16.72818533	6.61003861	8.694980695	17.65461528	20.62640762	39.86765551	19.99667478	-0.01583083	-0.2386036	-0.03746285	0.27399215	-0.017085172	-0.13138662	-0.30433285	-1.7567532	-1.0579896	-0.097644836	-0.4599302	-0.1359318	0.058518074	-0.6267275	-0.768759	-0.12126112
2021/6/9	covid	25.85508366	27.0972973	72.14337194	143.1370656	14.602574	1006.986229	67.5960103	14.12046332	230.9814672	19.94633205	7.616473616	9.651351351	17.42838318	19.36163705	33.15329709	17.22566248	0.28222814	-0.07728999	-0.4936078	-0.71218663	-0.2054461	-0.083330296	-0.1720857	-1.2371854	-0.79145473	-0.05296823	-0.35477442	0.025214946	0.28473338	-0.24105106	-1.5551797	-0.026970165
2021/6/16	covid	27.15791506	30.36023166	80.3048906	173.5812098	18.05366795	1004.098198	78.98880309	14.04157014	193.9432432	16.74633205	6.53024453	7.362934363	20.85969557	15.8209013	29.41054256	15.15720977	-0.5067058	0.52849025	0.1999131	-0.5331916	0.06533977	0.011766666	-0.7852433	-2.1426208	-0.3879572	-0.049625203	-0.067769945	0.77258533	1.8423624	-0.24688315	-4.299036	0.17908648
2021/6/23	covid	26.14877735	27.93577864	76.00952381	149.9019305	15.21351351	1004.910682	71.96151866	13.46241956	205.7693694	17.76254826	6.882882883	8.191763192	18.66630184	19.1490381	34.28208968	17.36810341	-0.07286057	-0.11205733	-0.25417978	-0.13054213	-0.09591377	-0.36341146	-0.15804194	-1.6858082	-0.56637913	-0.1644256	-0.22192062	0.41067725	0.7491622	-0.5368984	-2.5243258	0.2772077
2021/6/30	covid	26.91184041	29.9016731	83.6975547	158.4232947	16.9001287	1003.354183	80.26537967	12.00501931	174.3361647	15.05070785	6.095238095	6.665637066	21.44628825	15.65851017	28.40197846	14.63918134	-0.22848293	0.583984	0.47623703	0.173749	-0.45288363	0.70508605	-0.898853	-3.5190291	-0.08413721	-0.09223813	0.53172636	0.46574715	1.663278	-0.46131888	-4.646222	0.34055617
2021/7/7	covid	27.52921493	31.04195624	80.96731017	164.6402831	16.72831403	1006.237452	74.25675676	14.05907336	206.3760618	17.81969112	6.969111969	7.660617761	21.46827939	14.96289121	28.72165931	14.72963799	-0.48824713	0.36621252	0.06491874	0.10153415	-0.24055168	-0.39580017	-1.3947514	-1.3368918	-0.55689424	-0.11056913	0.17882748	0.50201446	2.043613	-0.2545371	-4.079812	0.072081074
2021/7/14	covid	29.27927928	33.96975547	73.5966538	170.9685972	18.77863578	1006.12278	67.93809524	16.79446589	237.3791506	20.4967825	7.666666667	8.487129987	21.48118153	14.5744486	27.85858859	13.9687389	-0.5799757	0.326721	-1.6740118	0.9001134	0.09686302	-0.7470303	-0.9787115	1.8672662	-2.2744827	0.06426949	-0.22503798	0.17599235	0.38905212	-0.33947524	-1.5622721	-0.8964518
2021/7/21	covid	27.55688546	30.74311454	79.81364221	113.890991	17.22908623	1004.383655	71.34298584	15.10579151	208.0104247	17.96203346	6.967824968	7.996010296	21.19476035	13.61293483	26.21881416	12.71576875	-2.6279178	0.24017705	0.3659396	0.16951215	-0.3634232	0.07918395	-1.3010267	-0.3371672	-0.87108475	-0.13013615	0.07402989	0.22347187	1.701589	-0.5720263	-1.9218051	-0.19282089
2021/7/28	covid	28.02998713	31.65637066	78.81776062	184.2808237	18.30849421	999.192278	55.88314028	14.98597169	212.4024453	18.34169884	7.111969112	8.301930502	21.48345871	18.12063477	32.21004048	15.83941739	0.4827719	0.06828911	-0.50940645	-0.07791064	0.0848953	-0.13751179	-0.601964	-1.5656296	-0.6646932	0.022048108	-0.016516702	0.7211049	1.6366671	-0.39920977	-4.0555835	-0.25741237
2021/8/4	covid	28.72767053	33.14749035	76.68404118	139.5737452	16.78880309	1000.15148	49.96731017	14.66666667	218.6079794	18.88983269	7.287001287	8.912998713	21.71787662	17.15213634	31.2200228	14.01836867	0.5916392	0.31166995	-1.4454541	-0.046325713	-0.120368384	-0.20267348	0.40418577	-0.97072965	-0.75878394	-0.094981946	0.002981269	-0.8857767	1.4360688	-0.23624864	-3.416419	-0.06444125
2021/8/11	covid	27.34324324	30.82651223	83.4992278	151.0465894	15.62123552	1005.049421	76.54530245	13.40772201	170.5540541	14.72072072	6.118404118	7.246975547	21.91314113	12.64794651	22.62227527	13.71558771	0.6416577	0.75841665	0.08896247	-0.69868875	-0.14643925	-0.6023268	-1.1671124	-1.7858759	-0.06733006	-0.091839164	0.53126997	1.23972	0.43297425	-0.065250225	-5.287546	0.73658025
2021/8/18	covid	26.38005148	28.81866152	84.80656371	144.8075933	14.34851995	1008.4861	72.13706564	13.43873874	170.7689833	14.74002574	6.146718147	7.099485199	21.0971015	15.76107978	28.55599462	14.74105613	-0.2304133	0.43079987	0.8006744	-1.1243316	-0.27400517	-0.49867854	-0.40739295	-2.691254	-0.06388996	-0.08354539	0.5100846	1.1209544	2.1859727	-0.3660541	-4.978857	0.24925144
2021/8/25	covid	26.56100386	29.48597169	81.75444015	176.7970399	16.61840412	1007.450064	74.70617761	14.27863578	184.3978121	15.91608752	6.501930502	7.558944659	20.54384251	16.23871411	29.98325603	15.51904484	-0.6246743	0.51719254	0.5697972	0.08053098	0.35843506	-0.25081554	-1.3478316	-2.5316992	-0.31744018	0.06269167	-0.18161188	0.34970465	2.1825624	-0.28710678	-4.147169	0.14911364
2021/9/1	covid	26.87142857	29.71081081	80.4019305	140.9158301	14.33230373	1010.082111	63.72921493	14.04015444	195.78713	16.9036036	6.831402831	8.254568855	20.55566249	17.48519159	31.56827306	15.56721147	-0.22392517	0.6875176	0.06574188	-1.2757487	0.30369058	-0.41052237	0.88326144	-2.2233832	-0.7793217	-0.15796834	-0.12224311	0.7910537	1.5050529	-0.18981735	-4.152501	-0.11764913
2021/9/8	covid	26.35830116	28.67129987	78.34298584	151.6263835	14.61994852	1011.122523	62.25907336	14.52393822	193.8328185	16.73745174	6.903474903	8.223938224	19.46556104	19.22481537	34.63279936	17.29707444	0.07078377	0.71375513	-0.21395938	-1.1700803	-0.036749333	-0.40342003	0.1266786	-1.8473741	-0.77555597	-0.13526015	-0.08361336	0.61599874	1.6080931	-0.21855892	-3.8700109	0.31451672
2021/9/15	covid	26.36911197	28.22779923	76.01132561	139.6101673	16.12175032	1009.81982	49.87657658	13.94646075	195.1100386	16.85341055	6.861003861	8.753667954	18.89760755	18.98905285	34.36289217	16.41459721	0.2125144	-0.037972577	-0.29454264	-0.27461547	0.35283688	-0.25299543	0.4974581	-1.8325415	-0.7343648	-0.20718862	-0.19581856	-0.5191745	1.6089864	-0.46291327	-3.8033879	0.3957783
2021/9/22	covid	26.1965251	27.96679537	74.30939511	154.4072072	16.58571429	1011.053668	43.98687259	15.9967825	204.4513514	17.65070785	7.277992278	10.11325611	18.29749306	18.39337758	34.41935649	17.53294458	-0.25516596	-0.2834477	-0.3863018	-0.23974676	-0.18317556	-0.72655135	-0.051196657	1.5342352	-1.3654672	-0.19146816	-0.011096891	-1.5709087	0.5840922	-0.38901296	-0.5558303	-1.0766951
2021/9/29	covid	25.92136422	27.57722008	75.45572716	156.4014157	14.52059202	1011.040283	40.56460746	14.41840412	198.7453024	17.17142857	7.154440154	9.768082368	18.29630026	23.53438283	40.65683173	18.05976451	0.25737783	-0.20053488	-0.35929823	-0.47110355	-0.24866436	-0.29714924	0.28960955	-1.4979888	-0.7968298	-0.07293487	-0.10737993	-0.6261717	0.41207844	-0.30247277	-0.8892203	-0.556352
2021/10/6	covid	24.88120978	26.13384813	74.86833977	118.8741313	17.96679537	1011.996139	47.67451737	14.11248391	168.3243243	14.53770914	6.23037323	8.619433719	17.12387684	16.83784416	31.13172327	15.74278846	0.044760615	-0.16197184	-0.35267285	-0.28975588	0.18494055	-0.38779777	0.25458902	-1.0482982	-0.43274438	-0.107008114	0.2681817	-0.7211838	0.063903	-0.5994166	-1.287438	-0.7659744
2021/10/13	covid	20.46821107	20.83848134	81.45289575	131.1966538	20.90900901	1015.912484	81.39305019	12.87889318	89.07631918	7.673101673	3.685971686	5.934749035	14.46405308	13.53559137	25.03331376	16.48416508	-0.5536681	-0.26411444	0.5574712	0.07052184	-0.18361911	-0.23977266	-1.4255491	-2.1991801	1.8716259	-0.07762636	0.5975262	-0.49975702	-0.529332	-0.5811155	-1.7738389	-0.12890624
2021/10/20	covid	15.7963964	15.77284427	80.77104247	118.6653797	17.16126126	1022.953797	77.56885457	12.79021879	95.63088803	8.248005148	3.929214929	6.176319176	10.86579903	23.64197628	37.6149482	23.46487583	-0.66978145	-0.30356	-0.030716632	0.11565895	0.15293653	-1.2608916	-1.2295111	-1.8936946	2.04278	-0.044801254	0.40311703	-0.8680988	-0.89409584	-0.49107304	-0.9456507	0.4497314
2021/10/27	covid	17.25894466	17.24555985	76.25186615	106.2540541	13.23796654	1021.812613	60.33989704	10.59124839	130.688417	11.27039897	5.283140283	7.954826255	11.20169046	35.04250319	53.93588578	28.21586678	-0.35783643	-0.25268275	-0.108889155	-0.85435873	-0.75627553	-0.11180132	-0.17512445	-0.96087724	-0.29970536	-0.19590525	-0.09344316	0.17747417	-1.6398141	-0.12118757	0.28953144	-0.07087662
2021/11/3	covid	18.05482625	18.0972973	82.24247104	116.5095238	13.23462033	1019.135521	66.55765766	8.769111969	104.5252252	9.016216216	4.402831403	6.814800515	12.669112	24.741264	41.80708681	22.63607795	-0.80755377	-0.21735196	0.678099	-1.5942563	-0.54976916	-0.45299336	-0.12957248	-0.43682435	1.1208243	-0.09150245	-0.6200184	0.4201745	-1.3253465	-0.15383314	-0.9562113	-0.32710868
2021/11/10	covid	13.52277992	12.98738739	67.02767053	173.488417	18.79330759	1021.088417	48.87619048	14.84697555	135.5997426	11.7041184	5.377091377	9.825868726	7.847703439	31.3036795	55.87953183	31.36961641	-0.38675973	-0.26474944	-1.2065108	-0.102655105	-0.004542188	-0.022091096	0.28312054	-3.2129838	-0.2650646	-0.1656699	-0.12758847	-0.28472146	-1.0064414	-0.25736362	0.25122142	1.4084795
2021/11/17	covid	14.46036036	14.2998713	73.80501931	128.0836551	13.16975547	1019.363835	48.83204633	10.63230373	125.453668	10.82252252	5.082368082	9.302059202	9.153361268	35.71026216	57.87842528	29.7273	-0.4299802	-0.25960222	0.14424665	-0.8767978	-1.3884659	-0.17972109	0.36810717	-1.3050671	-0.2401356	-0.15948395	-0.04915142	-0.44766974	-1.6413244	-0.021892726	0.31363335	0.8572067
2021/11/24	covid	12.42715573	12.00553411	70.61660232	151.7633205	15.78880309	1021.767053	49.85714286	12.26962677	118.6001287	10.23140283	4.861003861	9.525096525	7.72563896	35.15421245	64.41374302	33.044618	-0.2934055	0.0660609	-0.26830262	-0.2928794	-0.14374858	-0.08769765	0.22803237	-3.3216026	-0.7320918	-0.19870645	0.08386804	-0.06257417	-1.2341721	-0.30496898	0.060118448	1.2971781
2021/12/1	covid	11.91312741	11.42123552	64.11351351	156.3395109	16.73178893	1025.155341	32.74208494	13.01904762	142.610296	12.31312741	5.667953668	10.43307593	6.793058291	39.48822578	67.66018135	35.97403761	-1.1067849	0.22825415	-0.45681363	-0.2064949	-0.019575771	-0.25883704	0.7194887	-3.5063643	-0.45549354	-0.14093763	0.05033586	-0.42359394	-1.1407143	-0.28965762	-0.092104204	1.7420459
2021/12/8	covid	12.00579151	11.65238095	68.05096525	115.0005148	13.87799228	1024.800901	35.37528958	9.984041184	133.7526384	11.54208494	5.346203346	10.82072072	7.252073691	55.13659051	80.59428912	34.3879441	-0.56899333	0.53464663	-0.49157268	-1.0850593	-0.6993929	-0.3418507	0.817466	-1.9775599	-0.22106041	-0.06735124	-0.056630883	-0.87711257	-0.94568044	0.059108056	-0.0993621	0.6815834
2021/12/15	covid	11.95418275	11.41956242	75.71042471	137.3783784	15.86563707	1023.720849	56.70630631	9.114028314	98.55804376	8.510939511	4.227799228	7.621621622	8.042382088	40.88166784	64.11741841	33.96061238	-0.9205349	0.10666098	-0.19662082	-0.7500968	-0.16489461	-1.4725885	0.1488217	-1.6002567	0.8073735	-0.17485209	-0.628494	-0.14697966	-0.75775886	-0.25297642	0.22681467	0.6382622
2021/12/22	covid	10.03384813	9.391377091	71.19060489	145.1616474	14.7018018	1022.239254	45.6011583	10.27824968	111.0129987	9.588803089	4.646074646	9.658815959	6.70165342	42.42317482	59.28856832	29.9809375	-0.12978032	0.11805423	-0.25604877	-1.2031915	0.18285623	-1.051429	0.27031273	-3.0647728	-0.21651328	-0.14534672	0.43901122	-0.18758763	-0.9407748	-0.14934054	0.10928472	0.8575347
2021/12/29	covid	6.092792793	4.641570142	70.9014157	152.9501931	16.27104247	1030.315444	60.21737452	10.84478764	103.8440154	8.961647362	4.453024453	7.436293436	5.177551662	42.2954455	58.72135575	31.98804776	-0.75976455	0.08554173	-0.83309686	-0.5127296	0.013636674	-0.15874138	-0.013536359	-2.3401954	1.5519402	0.038537517	-0.72186303	-0.09040917	-2.3192973	-0.12436856	0.3377766	0.29308885
2022/1/5	covid	9.587129987	8.765250965	76.46036036	114.9203346	14.05199485	1024.567954	55.13371943	8.32998713	106.5823681	9.1998713	4.462033462	8.207722008	6.996360041	47.33113586	62.29526886	29.81653618	-0.2113656	0.124088526	0.095735446	-1.6248175	-1.4271351	-0.4161318	0.33387208	-1.350284	-0.36707783	-0.2825903	-0.68409467	0.8050406	-1.2176652	0.29661205	0.22754674	0.26629257
2022/1/12	covid	8.357271557	7.518918919	73.17001287	143.270399	15.33564994	1023.229472	62.55379665	12.58494208	107.9266409	9.32033462	4.311454311	6.964092664	6.18882815	56.14254255	73.19536647	31.41737333	-0.1928837	0.12134124	-0.88233346	-0.40246347	0.037269264	-1.4043549	0.12478082	-3.0757277	-0.009144969	-0.19301708	-0.4982721	0.88764983	-1.3453526	0.47728705	0.23854883	0.81382483
2022/1/19	covid	9.507464607	8.684427284	75.84774775	123.7486486	14.81261261	1022.857143	63.01956242	15.00630631	118.1020592	10.1985843	4.51994852	7.831917632	6.905197157	42.02759591	54.68193835	26.32625432	-0.15282756	0.1750599	-0.037880674	-0.61209035	-0.615472	-0.7769842	-0.17696334	-1.2744366	-0.28755602	-0.17056502	-0.75030196	0.3221006	-1.1808202	-0.31575865	0.49806935	0.042790573
2022/1/26	covid	8.904633205	7.567181467	86.39369369	124.2924067	16.01531532	1019.533076	87.12316602	12.97348777	62.21209781	5.366795367	2.634491634	4.762033462	7.568384842	29.76588254	36.5457959	15.96752599	-0.33215892	0.34685856	0.9093652	-0.90866613	-0.42832986	-0.86262417	-1.0624726	-2.084254	2.8887565	-0.079765715	0.116109915	-1.0714372	-0.64552486	-0.37922233	-1.0670497	-0.66001296
2022/2/2	covid	5.907078507	4.648133848	78.42972973	138.2052767	15.82702703	1024.113771	77.97168597	14.41016731	98.62972973	8.518790219	4.015444015	6.357528958	5.658019579	32.02036765	40.3464082	11.1491799	0.26996875	0.14700279	0.013281858	-0.377417	-0.13458143	-1.0892241	-0.44695792	-1.8878751	0.825125	-0.12559241	0.39301845	-0.666043	-1.7393535	-0.24753965	-0.7967376	0.41488838
2022/2/9	covid	6.757400257	5.510682111	79.28687259	117.9945946	16.08764479	1023.366667	80.402574	14.88391248	99.16808237	8.562162162	3.935649936	6.292535393	6.046731561	27.88061225	35.7525794	17.96916104	-0.49283043	0.13041271	0.47377643	-0.32168186	0.050103992	-1.3973817	-0.4706243	-1.665208	0.48875564	-0.12493009	0.40827432	-0.91379565	-0.59746295	-0.36082324	-0.9340141	0.2971856
2022/2/16	covid	8.75006435	7.586229086	78.79150579	121.7337194	17.25559846	1020.005019	76.99163449	14.78005148	104.9344916	9.069111969	4.047619048	6.725740026	6.834428572	28.19981374	37.91906613	18.02742682	-0.27196318	-0.25926113	-0.059038505	-0.0779168	0.11154252	-0.9461554	-0.57033277	-1.5495046	0.49774897	-0.1595624	0.50507003	0.018958282	-0.54632854	-0.672198	-0.849283	-0.4719509
2022/2/23	covid	5.706177606	4.122136422	73.38571429	125.1688546	17.05740026	1028.215701	70.48429858	14.80913771	134.0848134	11.58314028	4.87001287	7.630501931	5.224780687	37.91369233	54.95527071	26.83659967	-0.33932728	0.12560026	-0.39890707	0.15423542	-0.39378187	-0.33320338	-0.90995455	-1.1308979	0.030101907	-0.11945418	0.395311	0.27992448	-2.2678378	-0.4674968	0.55503714	-0.07997573
2022/3/2	covid	14.26460746	14.02419562	66.38983269	170.4481338	16.78326898	1018.497812	44.54684685	16.15366795	201.4906049	17.4046332	6.758043758	11.14285714	8.135623477	40.85469899	73.79495202	27.44434624	-0.613625	-0.13026689	-0.2829379	-0.84982646	-0.6591682	-0.68016803	0.08350691	3.454981	-1.8961043	-0.24692002	-0.3980435	-2.2006855	-0.6491882	-0.5238986	-0.00730057	0.41416582
2022/3/9	covid	16.28211068	16.07207207	62.81042471	136.2342342	17.87335907	1015.852896	35.75135135	17.54530245	228.1836551	19.70875161	7.030888031	11.7020592	8.701261737	35.34898061	67.67930598	28.78039839	-0.9329598	-0.4231061	0.00860215	-0.6473064	0.05800824	-0.5953371	0.31591776	2.0548718	-1.8181734	-0.12935291	-0.11777747	-1.451768	-0.81206447	-0.2831963	0.08215741	-0.29345983
2022/3/16	covid	19.95907336	19.82445302	70.07863578	147.8005148	19.42445302	1010.428958	57.71325611	16.57812098	208.4676963	18.0028314	6.428571429	11.01480051	12.07932623	29.46250497	51.7224126	19.88537972	-0.34200567	-0.070988335	-0.25556847	-0.4321144	-0.17183638	-0.5661893	-0.17606635	3.2459965	-1.8060111	-0.16412207	-0.5410033	-1.0705777	-0.55187875	-0.4351473	0.24129695	-1.3894302
2022/3/23	covid	14.46962677	13.98738739	81.05701416	138.1629344	20.87232947	1013.168597	77.85289575	14.97104247	119.8870013	10.35456885	4.541827542	7.378378378	10.05846054	21.66883862	37.55235971	18.53099321	-0.8416922	-0.12877445	0.13890204	-0.058839593	0.050906688	-0.10485294	-0.99205816	-1.2814724	0.5069442	-0.1712269	-0.42499974	0.569919	-0.5530507	-0.40427136	-1.0833375	-0.14882939
2022/3/30	covid	15.19060489	15.03487773	77.06563707	134.5292149	19.51248391	1019.638481	77.05534106	16.14247104	144.5608752	12.47593308	5.737451737	7.897940798	9.993149213	24.45207956	42.07232035	20.2787453	-0.4599096	-0.06833203	-0.26035684	-0.6148325	-0.41837406	-1.0375015	-0.6565916	2.633545	-0.66027564	-0.1934532	0.07675125	0.020909626	-0.7333751	-0.23958802	-0.09633841	-1.1240212
2022/4/6	covid	16.8018018	16.63925354	62.51570142	132.5301158	16.53925354	1021.477091	43.32342342	18.1963964	255.7433719	22.09009009	8.647361647	12.14350064	8.935550489	32.79010443	60.93892438	24.93400621	-0.7628307	-0.42307046	-0.054877456	-0.6634816	-0.5402095	-0.54071045	0.4850538	3.082014	-1.1738453	0.00078108	0.59345305	-1.1981682	-0.7109362	-0.44362754	0.12300685	-1.5557799
2022/4/13	covid	20.21570142	20.16962677	67.00875161	145.7068211	20.00514801	1010.876963	50.24555985	17.37039897	223.8898327	19.33539254	7.895752896	10.74414414	11.7249371	22.46038193	40.30185058	16.19427914	-0.27792218	-0.4282652	-0.27496552	-0.5498075	-0.22592027	-0.8619395	0.22444713	3.4873102	-1.6064181	-0.051177274	0.0414847	-0.8526382	-0.47660145	-0.6131279	-0.32383248	-0.8994945
2022/4/20	covid	17.21660232	17.15045045	72.72406692	162.5092664	16.57747748	1015.559717	71.84491634	17.06344916	186.0043758	16.04684685	7.025740026	9.203861004	10.65640583	25.59650589	45.50135321	19.78014257	-0.28125682	-0.14596526	-0.5221192	-0.15178585	0.09058019	-0.7730717	-1.2092041	4.314605	-1.3867769	0.020448802	-0.123827785	-0.7568688	-0.610876	-0.31266436	0.074881785	-1.1179912
2022/4/27	covid	21.95199485	22.52612613	76.71209781	147.7203346	20.25057915	1008.971042	60.61711712	16.63256113	229.9785071	19.86061776	8.244530245	9.451351351	14.8465989	21.98664255	39.16116722	14.90572582	0.033859	0.012821822	-0.10265447	-0.32308176	0.084415495	-0.5137245	0.054128274	3.185672	-1.4729614	-0.13009006	0.01696443	-0.24830504	-0.43611583	-0.45438093	-0.31682765	-1.3777362
2022/5/4	covid	19.38339768	19.32844273	66.04324324	151.9900901	16.70694981	1015.691634	63.23680824	17.85019305	243.8658945	21.06885457	8.061776062	11.15714286	11.00544191	27.34356722	46.60001299	20.78902303	-0.18616682	-0.22299375	-0.007953736	-0.33516523	-0.31708318	-0.70765406	0.053056486	2.9588325	-2.0785124	-0.058185734	0.33270803	-1.3638932	-0.45530137	-0.25061473	-0.42368358	-0.5296634
2022/5/11	covid	20.67863578	20.7953668	80.58532819	116.4087516	17.6045045	1010.946075	78.71698842	15.32445302	153.9907336	13.29356499	6.388674389	7.265122265	14.48661353	17.48605321	28.62981736	15.06244818	0.1223959	-0.13730015	-0.1021811	0.35530883	-0.7655392	-0.633287	-0.122057594	1.6887872	-0.2244016	-0.010183641	0.043696962	1.3705957	-0.7762023	-0.1407804	-0.79281145	-0.5387897
2022/5/18	covid	19.27425997	19.2957529	72.8960103	153.8719434	16.65328185	1013.918662	75.00527671	17.07091377	186.0329472	16.06113256	6.63963964	9.035392535	12.06959476	25.25404177	41.53138754	19.61982464	0.041007243	-0.14632042	0.0774165	0.0785832	-0.1376646	-0.6126768	1.3137771	5.5813255	-1.1641777	0.20035648	-0.15487905	0.062440015	-0.22923322	-0.06290218	-0.12595461	-1.0778952
2022/5/25	covid	22.13256113	22.43706564	80.17258687	135.1667954	14.96525097	1007.891506	79.11184041	15.6028314	177.7440154	15.34195624	6.516087516	7.869369369	15.67864183	18.59035499	32.3500437	16.46879617	0.8691264	0.07618729	0.10768204	0.52364653	0.7168439	0.2706119	1.570169	2.9279058	-0.442356	0.098653175	0.266595	0.51795864	-0.03311041	-0.22529599	-0.3776105	-0.2041519
2022/6/1	covid	24.8036036	26.08841699	79.66512227	159.0027027	17.1953668	1004.227671	69.56692407	16.51016731	217.0815959	18.74285714	7.664092664	8.596138996	18.14142197	16.67587626	31.6353862	13.9131783	1.3114142	-0.64389664	0.2349547	0.4052778	0.34718224	2.1436052	-0.06923999	5.7785163	-0.7551718	-0.24976116	0.27334583	0.5837192	0.5681988	1.1139507	-0.42241547	-0.08179788
2022/6/8	covid	24.88249678	25.93088803	78.36100386	158.4032175	17.55160875	1004.834878	77.45353925	16.52689833	194.5917632	16.79485199	7.05019305	8.158429858	17.92401905	16.64057357	30.61274819	14.65925082	1.7436174	0.73772496	0.104378395	0.72099835	0.58876145	2.5260816	0.68902	6.907494	-0.82484263	-0.000550123	0.17893529	2.4708905	0.50221825	1.8304567	-0.5079764	-0.5602208
2022/6/15	covid	24.40939511	25.26653797	79.40849421	173.8554698	16.24427284	1006.690347	75.02290862	16.41660232	187.6537967	16.1969112	6.804375804	8.323938224	17.68468047	16.48056513	30.63275778	15.65364457	1.77337	1.2157731	1.0537586	1.0597569	4.2780623	0.6235371	2.6659667	7.6488123	-0.42399698	0.16372268	0.17408365	1.5472844	0.8014837	2.1272435	-0.44236296	-0.17214759
2022/6/22	covid	26.88545689	29.3024453	79.18108108	169.3235521	19.28700129	1003.346461	71.31184041	17.28365508	222.5280566	19.21776062	7.858429858	8.343629344	20.25931227	12.5617148	24.78630317	11.96273602	1.6473068	0.33857006	0.6773568	1.3066907	0.88729954	10.46177	-0.816629	12.603083	-0.7315319	0.05200593	0.43748274	0.92873967	1.8120683	2.9704747	-2.006115	0.4341355
2022/6/29	covid	27.77451737	30.91866152	75.6975547	165.9606178	20.18635779	1003.453153	68.08777349	18.68970399	259.5259974	22.40643501	8.637065637	9.268211068	20.3446227	12.25031155	25.00132189	12.51602146	0.61733806	0.36266357	0.9142741	0.30012977	0.40216526	7.3830285	-0.089307524	12.892648	1.6151993	0.06964079	2.8586664	-0.2322381	2.0915947	2.2609658	-1.9109541	1.1227319
2022/7/6	covid	27.27580438	30.15109395	79.93899614	154.2629344	18.56949807	1002.982754	61.77554698	17.44259974	225.6938224	19.48867439	7.79021879	8.483268983	20.90066154	13.26327781	25.89732801	13.1196968	2.8887596	0.2393394	1.0207243	2.2957673	0.6494596	10.125325	0.95980954	10.373799	-0.36389586	-0.013461068	0.5184716	0.85941327	1.3391304	1.2781985	-1.6193779	1.0105892
2022/7/13	covid	29.83088803	34.81338481	71.51660232	179.1400257	18.42741313	1002.993179	57.56460746	19.11608752	287.8055341	24.85727156	9.214929215	10.35160875	21.50998543	16.1521355	30.16813336	12.58855822	0.4818943	0.36368534	1.2231162	0.8316617	1.585582	5.9322886	0.52556115	14.136125	1.9830011	-0.047538195	1.9839602	-0.18241759	1.2260926	0.26330283	-0.6454074	1.1576349
2022/7/20	covid	27.88082368	31.72084942	77.86808237	190.4415701	18.80990991	1004.945431	73.6954955	18.06769627	227.8232947	19.67052767	7.927927928	8.757657658	21.05097317	14.66342231	27.88579518	12.87787503	1.3240011	1.6048325	1.2677176	2.790527	4.5766816	0.03211151	1.1633478	9.055655	-0.6486419	0.07263534	0.6990241	1.3831644	2.022462	0.44813544	-1.2261171	1.1830366
2022/7/27	covid	28.61814672	32.3034749	72.56074646	182.1993565	17.38314028	1005.872973	40.57348777	18.78146718	289.5885457	25.01312741	9.305019305	10.96396396	20.4272063	18.96553936	34.05139025	14.45994904	1.6336514	1.6491569	0.44584596	0.79428166	2.3670752	-0.6827506	0.42164415	11.294112	2.9259515	0.034605816	2.1838183	-1.8115004	1.4306535	-0.39350054	-0.5110216	1.0685319
2022/8/3	covid	28.62072072	32.28391248	73.496139	163.9072072	16.03153153	1005.27619	38.69407979	18.11866152	267.4970399	23.1030888	8.915057915	10.07464607	20.69345505	14.79012028	27.12352857	13.15765942	1.1930395	1.6697931	0.5112978	0.13718691	0.5921058	-0.64129454	1.2229645	9.759858	3.1180303	0.13364612	2.3006053	-0.89556086	0.6633192	-0.07776069	-0.8373062	1.2443253
2022/8/10	covid	29.23256113	32.91673102	70.68429858	157.4312741	18.26821107	1005.136036	59.29240669	19.23564994	264.5804376	22.85379665	8.758043758	10.38095238	20.57864204	13.5418157	26.46594476	13.23960147	0.62393415	1.7532734	0.6638746	-0.041425213	0.31061518	-0.6290007	0.47709802	9.522578	2.7965112	0.09956456	2.2613804	-0.36718974	0.49614638	-0.19904146	-1.274731	1.082362
2022/8/17	covid	30.06885457	34.30939511	68.53526384	166.0710425	17.1014157	1004.044916	62.95405405	19.42818533	266.7449163	23.04028314	8.947232947	11.04092664	20.88108794	14.51684904	27.87613084	13.09483142	0.5453993	0.47869253	-0.8725145	0.008948098	0.22206259	-0.60263973	0.05677017	7.7809706	2.131623	0.03373458	1.4623278	-1.0516438	0.96402365	-0.02859278	-0.55784523	1.3258911
2022/8/24	covid	29.02187902	32.43552124	69.72599743	149.6159588	19.6043758	1005.608366	72.27284427	19.09214929	245.9387387	21.24375804	8.49034749	10.57155727	20.06755426	15.44249841	29.78359763	12.78244907	0.06254072	1.7387265	-0.6116369	0.38556454	0.3116327	-0.35565552	0.31793803	6.0471573	-1.3477255	0.041190885	0.08116486	-0.16014312	1.2550102	0.05218625	-0.83437794	0.6283658
2022/8/31	covid	25.08236808	26.84749035	77.38429858	164.0039897	17.78532819	1010.334878	74.61132561	17.97142857	188.4532819	16.26512227	6.943371943	8.316344916	17.90104558	16.97603597	30.33370649	13.47961646	-0.12132457	-0.12317056	-0.10529066	-0.5863291	0.5389653	-0.44238034	-0.93763125	6.2072115	-0.8991788	-0.014854389	-0.06893687	0.9679021	0.30480647	-0.1828115	-0.5507186	0.7720606
2022/9/7	covid	25.24684685	25.84504505	65.57001287	165.0232947	17.53835264	1011.634234	62.9015444	18.42960103	215.8214929	18.63320463	7.817245817	10.32509653	15.30909066	27.7545841	47.46500849	17.77467418	0.3241956	-0.1626294	0.08881106	0.23606193	0.1521438	-0.39482373	0.35617316	5.9032755	-1.3345336	-0.01240305	0.4097596	-0.5414142	-0.07841	-0.46979585	0.38168293	0.36694002
2022/9/14	covid	25.05521236	25.74568855	70.07670528	168.830888	16.5979408	1009.749292	46.23114543	17.44787645	213.5625483	18.44851995	7.767052767	9.887773488	16.18584063	25.95157557	43.27165854	16.39889814	0.55658543	-0.22624964	0.31995645	-0.009944739	1.1951268	-0.50546235	0.67813575	4.1433992	-1.551045	-0.21067864	0.4498112	-0.4649398	-0.036556583	-0.24151887	0.2857101	0.010826976
2022/9/21	covid	24.1042471	24.898713	69.17786358	147.0804376	17.28571429	1011.075676	55.57580438	17.86357786	194.9158301	16.83204633	7.303732304	9.263449163	15.14222389	22.53614546	44.83910716	17.30393987	0.652553	-0.10616017	0.040648893	0.2953258	-0.057936385	-0.6481565	0.7817881	3.9490185	-1.1497059	-0.021591924	0.044479653	-0.11725309	-0.39120263	-0.44635832	0.21571624	-0.15676694
2022/9/28	covid	23.27168597	23.80978121	69.42844273	120.1508366	16.49047619	1012.911583	57.18468468	17.94543115	187.9158301	16.22960103	7.148005148	9.765637066	14.49391565	22.62639332	39.38044388	17.50072994	0.22669125	-0.22720373	0.004939825	0.19597226	-0.55020344	-0.7500945	0.27544886	4.1691895	-0.92860895	0.142106	-0.004418471	0.000868137	-0.38952994	-0.40606362	-0.16216882	-0.104033574
2022/10/5	covid	22.62972973	23.68339768	75.53796654	144.7456885	18.95842986	1015.473102	58.36332046	17.48429858	151.2223938	13.06100386	5.692406692	8.800514801	15.20053383	14.01303019	27.26376773	14.33092024	-0.046217784	-0.049102746	-0.22310634	0.11537544	0.06540506	-0.53709257	0.3739662	3.9356492	-0.8340659	-0.075987004	0.36190864	-0.29576072	-0.09245401	0.588907	-0.86294705	-0.48781434
2022/10/12	covid	17.45778636	17.42754183	63.87001287	134.9093951	17.72419562	1021.069369	51.22509653	18.50604891	174.9633205	15.11184041	6.552123552	9.568211068	9.494960295	27.26901573	48.71281712	22.02431983	-0.21944526	-0.34039262	-0.045536153	-0.3231539	-0.08374223	-0.6416189	0.45136145	4.1537127	-0.9441758	0.08473917	-0.19913708	0.021164669	-0.877623	-0.22751254	0.32513833	-1.2059721
2022/10/19	covid	19.12625483	19.04388674	55.37348777	108.2685972	19.17400257	1019.720978	45.11145431	18.59292149	187.6333333	16.20643501	7.09009009	11.16370656	9.088729001	34.95514466	59.27420892	25.48204977	-0.27735314	-0.34960127	0.11725437	0.17490476	-0.54439384	-0.28681168	0.20044222	4.1916547	-1.0061967	0.0171051	0.06414565	-0.9330742	-0.7892375	-0.36073965	0.12883699	-0.85966814
2022/10/26	covid	19.38455598	19.36563707	66.75508366	103.021879	16.87644788	1019.946718	59.17400257	17.33616474	144.7782497	12.5045045	5.588159588	8.797812098	11.12482114	24.18140943	41.59860504	19.20612263	-0.12259466	-0.24693981	-0.0891728	0.41190243	-0.6208096	-0.6972854	-0.055737544	3.954861	-0.43810588	-0.12430631	0.26361096	-0.12060583	-0.589894	-0.21076904	-0.15034369	-0.47352144
2022/11/2	after	17.72380952	17.67863578	69.1984556	106.3101673	18.74710425	1019.080824	54.52316602	17.4006435	138.4362934	11.94993565	5.617760618	8.673616474	10.45170973	29.11185924	46.92041757	22.52431132	-0.8900838	-0.20305635	-1.6547011	0.613343	-1.014048	-0.6230569	0.4254355	4.482048	0.85693604	-0.1615901	0.15603994	0.084684685	-0.8344624	-0.13270304	-0.47081748	-0.10016699
2022/11/9	after	18.5048906	18.49395109	72.35649936	111.4724582	14.12277992	1018.875161	44.22625483	16.63204633	148.6401544	12.83346203	6.126126126	9.648519949	11.44798559	30.97572367	50.42197789	24.57409958	-0.31774646	-0.08084926	-0.124049716	-0.36871448	-1.9508003	-0.53086275	0.3915307	4.610384	-0.63825923	-0.10645148	0.16300668	-0.18565147	-0.9296762	-0.2563913	0.36371648	0.708285
2022/11/16	after	16.45263835	16.41338481	74.73590734	145.3217503	15.60643501	1018.318147	61.46280566	16.97477477	115.9241956	10.0047619	4.90990991	7.554954955	10.46026267	29.79301336	45.6614219	24.65859954	-1.7629315	-0.14412725	-1.893368	-1.1888801	0.37420708	-0.8597021	-0.84003437	7.008077	2.1935995	-0.19343969	0.07929357	-0.49172574	-0.72124135	-0.40291128	-0.43483374	0.76138324
2022/11/23	after	17.13423423	17.12368082	81.0002574	137.4382239	14.58931789	1017.139125	66.57310167	15.42239382	102.775547	8.865765766	4.499356499	7.004890605	11.81074116	25.34919164	39.33816053	23.55814766	-0.6220651	-0.19736233	-0.23294547	-1.8931832	-0.42593268	-0.087742776	-0.17750643	4.188219	1.7601174	0.07890988	-0.37894094	0.8656566	-1.0563499	-0.14057222	-0.50622743	1.0353436
2022/11/30	after	12.44890605	11.54684685	77.32149292	135.0131274	19.92175032	1019.672458	71.12805663	15.78700129	84.80579151	7.314543115	3.746460746	7.333333333	8.470620181	20.55074402	35.02138954	19.08210722	-0.15939662	0.4799225	-0.13355128	0.51088107	-0.8074665	-0.6072907	-1.5016946	3.3340104	4.144361	0.062457617	0.4925591	0.9852497	-0.103432626	-0.9747897	-0.7451037	-1.4165224
2022/12/7	after	9.57001287	8.893307593	75.50630631	140.3258687	14.92535393	1023.544659	71.04555985	16.35649936	89.00978121	7.676962677	3.97039897	6.622007722	6.901538884	43.69908455	63.78916486	27.96221472	0.42271182	0.21473065	-0.3744508	-1.4357897	-1.1714307	-1.3219161	-1.8189176	6.1353164	2.9505882	0.012456795	0.7024371	-0.18852071	-0.5577663	-0.6738686	0.31182435	1.570624
2022/12/14	after	8.981724582	7.969240669	64.53861004	130.2661519	18.83384813	1023.522651	55.71595882	16.14916345	106.4738739	9.190604891	4.604890605	7.62998713	5.681755686	38.60339934	71.77888693	27.75844714	-0.23943973	-0.041489802	-0.5172412	1.5793922	-3.686083	-0.5764408	-0.4397562	4.233049	2.2337785	-0.13701797	-0.42766804	-0.066923395	-0.8638329	-0.8339496	0.1079985	0.01783377
2022/12/21	after	7.177863578	5.941827542	51.11248391	159.9774775	18.25238095	1024.455084	33.2989704	17.81647362	148.3068211	12.81184041	5.918918919	10.34375804	4.006070226	47.11246864	74.05246757	31.58457506	-3.9575627	-0.103092484	-1.8846675	-0.7910597	0.23480286	-0.6011152	0.32661822	3.2794874	-0.5493022	-0.085420296	-0.09477588	-0.4196801	-1.769282	-0.13553496	-0.095291674	2.0126672
2022/12/28	after	7.27979408	6.303474903	63.5006435	124.1247104	15.25971686	1027.431532	49.75032175	15.50926641	126.2159588	10.9021879	5.149292149	8.687902188	5.010044949	57.14034257	72.08491342	27.82170228	-0.66164607	0.09365465	-0.4785379	-0.288483	-2.4766273	-0.15316038	0.09998108	1.1567402	-0.24756652	-0.13417745	0.07865551	-0.18995886	-2.0413036	-0.5258563	0.14417243	0.35345873
2023/1/4	after	9.364221364	8.785199485	68.92998713	129.9697555	14.5980695	1028.162291	51.73642214	15.27194337	119.3123552	10.30862291	5.032175032	8.82007722	6.218389385	59.81834937	80.72147815	32.75304069	-0.068541385	0.036353543	-0.44324902	-0.6868294	-5.705528	-0.54488605	0.210346	2.2377665	-0.35091138	-0.17405963	0.096587785	-0.47135615	-1.0146234	-0.21977948	-0.034224376	1.6639515
2023/1/11	after	12.63423423	12.3043758	71.8984556	129.2	15.2014157	1018.493308	41.56151866	14.88597169	118.2906049	10.21724582	4.898326898	9.834362934	7.967743109	43.1019346	62.8999243	22.71299368	-0.35914353	-0.25526607	-0.25389218	-0.2017823	-0.7496942	-0.33588332	0.3476597	-1.3767287	-0.6788068	-0.19486652	0.1764731	-0.25785178	-0.8159477	-0.21847524	0.12187271	0.002521662
2023/1/18	after	6.21969112	4.646975547	65.74285714	157.1854569	18.52754183	1025.348134	57.59420849	16.51814672	128.3707851	11.08095238	5.32046332	8.820592021	4.840890231	52.20166124	77.2926479	15.63857854	-0.7600587	0.09562003	-0.3093594	-0.28466412	0.010474909	-0.5138957	-0.13899146	2.1255984	-0.6339607	-0.15490752	-0.040483803	-0.51533395	-2.212477	-0.2737972	0.1251276	-1.8215735
2023/1/25	after	6.88983269	5.382239382	61.5976834	142.6365508	19.73680824	1024.996782	56.78893179	16.44723295	137.5779923	11.87812098	5.693693694	8.326769627	4.738354666	43.64937316	72.91344618	16.2195431	-0.68699074	0.052021697	-0.4106759	-0.55964136	-0.3040536	-0.46484396	-0.27889767	1.8622482	-0.5431061	-0.121137924	0.13467737	0.40717158	-2.0220144	-0.673314	0.10761908	-1.8564694
2023/2/1	after	9.431145431	8.625353925	53.47747748	135.9280566	16.5997426	1021.646976	33.94298584	17.38481338	170.6392535	14.74195624	6.558558559	12.00514801	4.844991935	50.21996613	71.83948872	25.71855785	-0.6180925	-0.1640111	-0.077998705	-0.81251967	0.12524581	-0.6122315	0.41460273	1.5051442	-0.98961264	0.097490095	-0.20654833	-1.4437778	-1.5785915	-0.24959165	0.07833354	-0.681945
2023/2/8	after	11.07425997	10.39253539	81.1980695	122.3619048	15.38236808	1018.314543	81.11480051	14.17889318	86.41184041	7.457014157	3.984555985	6.201029601	8.162697202	32.38529793	43.00548685	21.81173236	-0.38590568	0.35867333	0.13749465	-0.44021782	-0.68318874	-0.79439086	-1.2926983	-1.4329034	2.2559512	0.005878729	0.669074	-1.817832	-0.6945036	-0.35875317	-0.06695479	-0.34296995
2023/2/15	after	10.23256113	9.265250965	74.51930502	122.9634492	18.0043758	1021.481338	66.66229086	15.86898327	129.8778636	11.21171171	5.373230373	7.682368082	7.10387869	42.44703614	62.11207303	26.5363184	-0.563102	0.16776271	-0.75409657	-0.14441112	-2.148173	-0.36835048	-0.4170867	1.2442815	-0.23353997	-0.14267796	-0.04817258	0.40055966	-0.7963954	-1.1931889	0.19657809	0.1834902
2023/2/22	after	11.15276705	10.40888031	68.00913771	131.7903475	18.19137709	1023.813514	57.79472329	16.13758044	159.2732304	13.74851995	6.263835264	8.486486486	6.870656095	39.44947658	58.38934202	24.45636399	-0.35078353	0.002076635	-0.3681407	-0.04177232	-1.9549023	-0.4990911	-0.17194149	2.4795907	-0.8941548	-0.1318021	0.20478128	0.28514656	-0.6753489	-1.1284072	0.19035241	-0.16389486
2023/3/1	after	12.10656371	11.59317889	60.03359073	117.7682111	17.45418275	1027.840154	39.77323037	16.72599743	204.5343629	17.66319176	7.617760618	10.60643501	6.438016358	49.91420406	77.03163675	31.38106949	0.4746747	-0.15455164	-1.587804	0.08504488	-4.7606344	-0.45928168	0.4413056	5.9172406	-1.2304637	-0.06886648	-0.21695037	-0.15855259	-0.54287285	-0.30234152	-0.001608506	2.82617
2023/3/8	after	17.32522523	17.22007722	58.1023166	154.9943372	15.99214929	1019.990476	37.46383526	16.72728443	224.0756757	19.35469755	8.194337194	12.76550837	8.569361443	37.57209153	74.26899418	26.49526457	-0.093346104	-0.31916106	-0.112390526	-0.29273668	0.4904561	-0.5539377	0.9884248	6.0031543	-1.2774396	-0.12386079	0.44363096	-0.51558816	0.02195616	-0.4032812	0.085069574	1.5982804
2023/3/15	after	15.56010296	15.13770914	59.82509653	134.9706564	21.98738739	1019.340412	58.44002574	17.29459459	192.8046332	16.64787645	7.334620335	10.83346203	7.933622376	29.90226992	58.42268903	21.82510741	-0.038557373	-0.24938793	0.05805677	1.9280921	0.6099414	-0.60622406	0.076604776	5.8169084	-1.0364522	-0.027437542	-0.037875436	-0.5360864	-0.13056199	-0.37551233	0.07108698	1.4792467
2023/3/22	after	15.203861	14.99253539	78.62175032	145.6776062	18.57374517	1012.118147	83.02342342	15.39060489	126.4176319	10.90978121	5.261261261	7.073230373	10.20315467	25.97627432	53.3794476	20.59384531	0.08975889	-0.131207	0.2683974	1.6536041	-0.1343724	-0.18983357	-0.30492303	3.3157182	0.8872038	-0.12745021	0.2300898	1.8453048	-0.52133995	0.3029257	0.9159052	0.8829775
2023/3/29	after	14.13217503	13.95842986	75.60952381	121.5998713	15.47490347	1017.394466	79.36576577	15.90990991	137.27426	11.84182754	5.581724582	7.551866152	9.190507945	29.62043047	49.57547182	22.96415709	0.023571901	-0.20564038	0.28800568	0.17855263	0.001915737	-0.05913413	2.1034238	3.6753485	0.793344	-0.16326524	0.4121026	0.39872104	-0.92797136	1.0141052	0.50996906	1.3116701
2023/4/5	after	17.32483912	17.28468468	75.06615187	155.9288288	21.1046332	1011.764093	66.94581725	16.21081081	175.1850708	15.12290862	6.719433719	8.327927928	11.0710583	27.34594832	53.23863341	19.50938139	0.05287057	0.04505352	-0.037872635	3.337536	1.6990551	-0.3001696	-0.041213594	3.938838	-0.9748217	0.1607877	-0.06423458	2.7773228	-0.16205338	-0.08651739	0.5489368	-0.91632545
2023/4/12	after	19.78481338	19.77709138	66.64980695	136.9236808	18.07593308	1013.685457	56.85495495	16.77516088	225.9211068	19.50785071	8.261261261	10.44942085	11.37155508	40.40829944	92.37323357	21.96359179	-0.4559975	-0.29644454	0.15058282	-0.25266612	0.3556627	-0.37779754	0.88732535	6.5293493	-0.873103	-0.04950424	0.4562924	0.61119187	-0.3581449	-0.2989631	0.8062924	1.4267303
2023/4/19	after	22.75868726	22.9989704	70.25907336	148.5927928	20.67232947	1007.027928	48.1032175	16.52586873	252.1924067	21.77335907	8.628056628	10.78185328	14.24319332	25.44020838	47.2993285	15.87167294	0.0320555	-0.056142766	0.09027615	0.5332328	0.55171126	0.5569488	0.68144447	4.2745724	-0.9166659	-0.09385466	2.7953722	-0.4374774	-0.6420901	-0.18588117	0.032140575	-0.9050189
2023/4/26	after	17.2024453	17.1023166	75.51184041	150.9822394	19.60978121	1015.094208	73.58918919	16.83642214	160.520592	13.84658945	6.091377091	8.296782497	11.05553132	26.26863594	57.7610899	19.12429137	0.059389703	-0.15327972	-0.022440095	-0.039324205	-0.37433195	-0.5464916	-0.30278805	4.9040046	-0.92254233	-0.050967097	-0.15633227	0.6506251	-0.43323222	-0.12822667	0.5984942	-0.86216676
2023/5/3	after	21.61711712	21.90656371	68.33075933	163.5473616	20.72187902	1009.815701	64.90952381	17.63359073	225.8844273	19.50785071	8.128700129	10.34607465	12.97121999	19.65391068	35.95654253	13.62679572	-0.25758827	-0.16627039	-0.09554671	-0.35818425	0.12753807	-0.49585596	0.15219261	3.7378454	-1.4660994	-0.045668993	0.32192037	-0.42302567	-0.35963804	-0.43220425	-0.4196222	0.024744738
2023/5/10	after	19.46306306	19.64092664	74.64839125	139.7737452	17.68867439	1013.393179	75.43178893	17.07207207	162.0036036	13.98674389	6.20978121	7.881467181	12.49783322	27.37231162	45.31959373	20.43258345	-0.18577375	-0.20573105	-0.91584265	-0.41156065	-1.169722	-0.88112867	-0.33942354	3.9206393	-0.7533733	-0.104109906	0.14905587	-0.14634664	-0.52024335	-0.17801394	0.076310135	-1.3571169
2023/5/17	after	23.41557272	23.9037323	71.9047619	169.6751609	17.10630631	1008.607722	68.72445302	16.86988417	230.2671815	19.88957529	8.001287001	10.04311454	15.13460719	25.9758867	44.84223943	15.51792998	-0.3489732	-0.042031452	-0.58129823	0.019144792	-0.009099486	-0.88166654	-0.9719687	3.877397	-2.2658422	-0.2028273	-0.14633065	-0.7069445	-0.28354526	-0.24464625	0.18004334	-1.3877127
2023/5/24	after	22.58082368	23.53925354	75.28455598	143.0522523	18.82561133	1009.835393	68.43127413	16.63899614	209.9930502	18.13384813	7.63963964	9.296653797	15.1070862	22.05811591	41.31666382	15.14353196	0.0052449	0.08728087	-0.6306126	-0.3287358	-0.20058012	-0.8053389	-0.45444587	3.010496	-1.7138221	-0.08349182	-0.42474884	-0.2615817	-0.58107674	-0.41886038	-0.36981288	-1.6270014
2023/5/31	after	26.35881596	28.38661519	74.58712999	156.5727156	17.47271557	1006.475032	50.22934363	17.32985843	246.7724582	21.32084942	8.33976834	9.678507079	18.53289074	20.84295851	37.33008304	13.86453358	-0.1468492	-0.538236	-1.1695162	0.004559152	0.022409268	-0.830562	0.18366478	1.3913424	-1.9791563	-0.020270662	0.04854762	-1.2658215	0.45786706	-0.54696876	-0.57746136	0.007188058
2023/6/7	after	24.67258687	26.06306306	75.48983269	168.6590734	16.61441441	1008.209395	65.08880309	17.07760618	227.9792793	19.68262548	7.969111969	8.981981982	17.0639674	19.17162532	33.73311448	15.57651999	-0.063661955	-0.36073294	-0.6887145	-0.03925272	0.057773594	-0.92622286	-1.1272932	3.637676	-2.2172997	-0.17618784	-0.10648586	-0.906015	0.16050991	-0.43380338	-0.499151	-1.3755009
2023/6/14	after	25.53371943	26.68622909	71.95765766	144.9086229	15.93075933	1004.962806	76.63758044	17.6010296	216.8513514	18.71891892	7.588159588	8.887644788	17.07331797	18.33509232	31.08326143	14.71395364	-0.09899194	-0.6229867	-0.43009263	-0.5653507	-0.76630765	-0.9765747	-0.6677888	3.3228648	-1.4584463	-0.11721973	-0.36428887	-0.47574425	-0.12605971	-0.5343301	-0.5339147	-0.7354905
2023/6/21	after	25.34362934	27.17335907	81.59009009	166.8045045	16.2015444	1006.014543	78.53384813	16.5014157	185.5047619	16.01415701	6.703989704	7.186743887	19.15330722	14.93347326	26.30828901	13.24571481	-0.72137713	-0.5095631	0.053928483	-0.6246206	-0.5887993	-0.9785311	-1.3271148	3.1127598	-0.8249196	0.07298904	-0.18807377	0.75530356	1.0186112	-0.74712914	-3.372453	-0.2978623
2023/6/28	after	26.57516088	28.91788932	78.96087516	165.2628057	18.12239382	1005.7861	69.17606178	17.38970399	226.734749	19.57580438	7.808236808	8.711583012	19.85749517	13.86397948	25.44009203	12.23468082	-0.5186253	0.21325502	-0.054249354	-0.8097109	-0.23491651	-1.2270337	-0.89730936	2.0231054	-1.1965716	0.08991813	0.12278626	0.42013767	0.9294192	-0.5134642	-2.9340682	-0.4978755
2023/7/5	after	27.91158301	31.63616474	77.33474903	181.3809524	20.14530245	1003.775418	73.6997426	18.4020592	245.2963964	21.17979408	8.365508366	9.242471042	20.9422507	13.46528637	26.06105242	12.2549717	0.08062711	-0.09552847	-0.53152364	-1.0278193	0.8031823	-0.43879485	0.6239585	1.9682856	-1.7559799	-0.009232613	0.16102993	-0.8282727	1.3216166	-0.3111589	-2.7438812	-1.8875706
2023/7/12	after	29.04002574	33.39407979	73.07425997	191.5176319	20.20566281	1004.09601	69.99317889	18.91879022	256.8435006	22.19433719	8.527670528	9.475546976	21.05206022	15.9252865	31.12037392	12.63147221	0.08906166	0.21374732	-0.95296174	-1.3752302	-0.446643	-0.42541096	-0.7995241	1.6963179	-2.0197675	0.005357284	-0.06590033	-0.82396907	1.5015787	0.1720588	-1.060287	-0.47646016
2023/7/19	after	27.09343629	30.02342342	78.66435006	141.3	18.13564994	1005.952767	68.54195624	17.61377091	227.9162162	19.68223938	8.030888031	8.952509653	20.36066991	13.37995581	24.52656533	12.39145475	0.23038983	0.20028687	-0.12716635	-0.6718473	0.15929823	-1.2283593	-0.36482888	1.0215771	-1.1766188	0.03237581	-0.130408	-0.3171166	1.6568736	-0.5007897	-2.4458609	-0.44026053
2023/7/26	after	27.72561133	31.25920206	79.59111969	157.1007722	17.84774775	1005.672973	65.396139	17.81698842	230.7065637	19.92831403	8.122265122	8.678507079	21.33344196	12.85312998	23.94984782	11.70784555	-1.1842157	0.037255168	-0.024505526	-0.23936372	0.20726645	-1.2812198	-0.41815037	1.4542603	-1.0224307	0.088914864	-0.11490249	0.31971365	1.3451738	0.78231835	-2.7737322	-0.681805
2023/8/2	after	27.63719434	31.37580438	81.14671815	145.7091377	16.93500644	1003.795367	59.23835264	17.82303732	248.6166023	21.47580438	8.432432432	8.541184041	21.64453537	14.06713644	26.08195599	11.97558892	-2.127825	0.26174036	0.009136586	0.31096974	-0.15495244	-0.17676622	0.34154785	1.381181	-1.4749075	-0.060627133	0.24661843	0.020289931	0.64986324	0.057601146	-2.2498229	-0.21049076
2023/8/9	after	28.35945946	32.47812098	77.51235521	155.2288288	15.32059202	1002.512355	52.97245817	17.89060489	263.130888	22.73809524	8.808236808	9.221750322	21.51376461	16.83398485	29.60034378	13.06682865	-1.1467816	0.6461415	-2.359198	-0.34192476	0.29178265	-1.416258	0.46684843	2.159135	-0.58131427	0.025748821	1.1653279	-0.39611304	0.4338819	-0.27946213	-1.0728147	0.32931915
2023/8/16	after	27.83191763	31.15727156	77.43616474	167.0496782	14.96306306	1004.408108	50.25263835	17.62702703	261.3719434	22.58391248	8.862290862	9.3997426	20.87786129	19.43786671	33.80478166	14.5474517	-1.0691899	0.10960449	-2.4151392	-0.3895969	0.5851803	-0.26507834	0.34944326	1.9826434	-0.82445383	0.11584997	1.3534793	-0.36325255	1.1736482	-0.4893444	-1.2426419	-0.56653684
2023/8/23	after	26.70900901	29.25752896	80.06833977	148.2389961	15.23191763	1006.47426	61.76949807	17.23809524	230.9046332	19.94182754	8.214929215	8.469111969	20.2864802	15.26641201	27.32554074	13.57585775	-0.0742045	0.1382504	-0.000384706	-0.806307	-0.2178221	-0.92536145	0.075572915	2.3424456	-1.2606995	-0.062020816	0.061096326	0.37084636	1.6063279	-0.12239907	-1.9687618	-0.45195892
2023/8/30	after	24.54015444	25.99279279	80.85714286	152.4190476	18.32625483	1007.06139	70.76911197	17.41621622	179.9191763	15.52651223	6.676962677	7.973873874	18.1409654	18.32475556	30.48123493	13.91929418	0.13291137	-0.5574673	0.16361515	-0.7443989	-0.65967643	-0.5471086	-1.097953	2.8626623	-1.0069673	0.092125975	-0.10605358	0.059310775	0.29038808	-0.22910829	-0.5802988	-0.04130547
2023/9/6	after	25.62831403	26.97361647	77.46203346	130.2664093	17.02187902	1008.726384	52.02496782	17.23513514	207.2660232	17.9018018	7.478764479	8.832561133	18.4770901	19.54747577	32.53975744	14.77742849	0.11774779	-0.13295141	-0.41699898	0.41412726	-0.6859534	-0.7539156	0.71760345	3.4696343	-0.7693213	-0.22974655	-0.13836218	-1.0096807	0.13147227	-0.3610577	-0.5340427	-1.0280595
2023/9/13	after	24.71583012	25.7994852	81.50682111	124.8839125	15.28545689	1008.77426	67.08957529	16.6021879	170.8714286	14.75379665	6.513513514	7.919305019	18.46910556	15.81851406	26.92842421	15.2590436	0.40593532	0.06342004	0.046524722	-0.43666473	-0.6895011	-0.8108759	-0.71519643	2.6985917	-0.36490253	0.06304133	-0.026031075	0.32212275	0.43402135	0.5769907	-1.5963916	-0.7890932
2023/9/20	after	24.94851995	26.63873874	80.4994852	154.127027	14.82599743	1011.185199	59.33693694	17.34002574	184.8611326	15.96499356	6.81981982	8.022908623	18.48181818	14.38531853	25.51219889	13.87357855	0.31628215	-0.17641243	0.08722935	-0.65208125	-0.11958829	-0.6687158	0.22437216	3.04515	-0.6119266	0.12032462	-0.06525255	0.40355653	0.29019436	0.021063268	-1.1289741	-0.42063874
2023/9/27	after	23.54388674	24.82252252	83.22368082	129.1258687	14.1028314	1013.335907	63.53590734	16.96821107	156.5736165	13.51570142	6.064350064	6.816216216	17.6455993	20.02089544	32.86674205	13.56135695	-0.44898015	-0.06283812	-0.13896303	-0.4184421	-1.1068238	-0.8933352	0.58793247	4.502965	-0.34575891	-0.116609745	0.077645026	0.7618271	0.14327823	-0.39381605	-0.5657097	-0.343964
2023/10/4	after	22.48893179	23.38867439	78.67837838	135.7913771	16.98854569	1013.631017	68.58545689	17.31248391	145.006435	12.52239382	5.803088803	7.194980695	15.70503903	15.46636103	26.82321537	13.68931392	0.31430402	-0.09141196	-0.3789485	0.53530645	0.53469706	-0.8966558	-0.7205101	4.09739	-0.38543877	-0.049278352	0.3771516	1.0227748	-0.015248445	0.06451195	-1.5051048	-0.5417272
2023/10/11	after	19.11003861	19.16743887	79.73063063	129.5145431	15.43281853	1019.759846	77.63088803	16.95765766	112.6572716	9.718918919	4.799227799	6.525997426	13.07408221	26.28348117	40.71669129	20.25682004	-0.39740667	-0.15079878	-0.68889827	-0.986717	-1.7049035	-1.0639875	-0.41454837	6.6863422	2.5318806	-0.1381827	0.34284845	0.69692796	-0.35690105	0.011995438	-0.3502187	-0.23613231
2023/10/18	after	20.34350064	20.36460746	69.85263835	145.5096525	16.50965251	1017.227156	46.17284427	16.8952381	168.9983269	14.58918919	6.558558559	9.768468468	12.31416031	26.9618314	43.3413733	22.59389662	-0.5857402	-0.38476592	0.20034727	-0.0957262	0.28679377	-0.39117402	0.7338683	7.2177873	-0.8769104	0.13927403	-0.11398497	0.09192392	-0.46199226	0.07217589	0.29029885	1.4790028
2023/10/25	after	19.78455598	19.90501931	71.62908623	133.0844273	12.97760618	1018.799356	53.87052767	16.85572716	158.3320463	13.67477477	6.216216216	9.256885457	12.22091764	33.21578991	52.12560311	25.23467157	-0.28496268	-0.22884376	0.16375372	1.1928749	0.50523376	-0.41122052	0.67889607	8.140221	-0.35907426	-0.15928194	0.23426333	-0.07713127	-0.71275294	-0.34457806	0.30955315	1.1284994
2023/11/1	after	20.67232947	20.71634492	70.22689833	135.5451737	13.82213642	1017.40695	43.87902188	17.11737452	172.1195624	14.86332046	6.642213642	10.13243243	12.61986911	29.18085198	49.22592309	23.79873069	-0.16946042	-0.24760368	0.26428702	1.5086696	0.57494575	-0.24822669	0.9002762	9.215901	-0.3050467	0.10087785	0.09286354	-0.34743607	-0.55464846	-0.015782509	0.37270162	1.6064984
2023/11/8	after	18.7037323	18.81184041	72.91312741	133.2232947	18.06100386	1017.01583	57.42908623	16.95649936	140.0821107	12.08558559	5.746460746	8.59021879	11.67265884	23.36818242	38.5692851	21.25776816	-0.40938297	-0.09647361	0.13637087	0.26338547	1.9733903	0.34696963	0.58468527	10.204732	1.8736371	-0.11856174	0.48251435	0.17946513	-0.38875237	-0.05569348	-0.0960035	1.5236949
2023/11/15	after	12.51891892	12.01480051	70.15431145	157.6220077	18.81377091	1027.244788	63.88301158	17.13127413	117.5978121	10.14646075	4.948519949	7.716087516	7.718970954	31.28546838	62.02947554	28.61688648	0.7349513	0.03072983	-0.32506302	0.740454	1.781696	0.577351	0.59442633	12.573882	5.2891765	-0.12745479	0.58053297	0.5693946	-0.42241636	-0.5969286	0.21591699	1.7261578
2023/11/22	after	14.77786358	14.57631918	62.90553411	143.8453024	14.55238095	1020.747619	31.35431145	17.27348777	163.3823681	14.1046332	6.357786358	11.24066924	7.954433681	40.94892734	68.6742244	30.81170151	1.2740086	-0.25985593	0.9666846	2.537901	1.286131	-0.22798795	1.1637058	15.441988	0.18770994	-0.007627026	0.17050844	0.16105935	-0.14207691	-0.19238913	0.27346864	10.923489
2023/11/29	after	13.46833977	13.00900901	65.32175032	137.714157	16.93680824	1023.37619	45.83268983	17.15804376	133.7700129	11.54620335	5.423423423	9.185070785	7.62234345	38.23712987	60.83819999	28.99036257	1.725964	-0.21541636	1.787155	0.5350258	1.5560747	-0.5067881	0.85833234	17.890226	3.5407484	-0.028303502	0.89115524	0.24438995	-0.4931888	-0.26677468	0.20248589	10.512627
2023/12/6	after	12.93642214	12.70900901	64.48918919	159.8494208	14.56628057	1019.953797	56.62599743	16.68198198	124.1530245	10.71750322	5.218790219	9.961776062	7.281833603	38.46598024	63.10712734	32.07737453	2.0800602	-0.1512133	2.0220947	0.8435604	3.178621	0.10844033	0.27581808	19.159252	2.4440703	-0.13384266	0.517198	0.006795487	-0.05847259	-0.30834672	0.2299959	10.789975
2023/12/13	after	13.73166023	12.92599743	77.22303732	156.2292149	18.74594595	1017.773874	68.84967825	16.0971686	90.52483912	7.810939511	4.07979408	8.194723295	9.158464526	24.03423568	39.74536643	21.08856392	0.08086325	0.05575511	0.5759519	3.1085362	3.8403366	0.24340361	1.6050855	11.077122	13.170864	0.16929725	1.6344597	2.6410615	-0.11616036	0.25058466	-0.1133572	1.6316668
2023/12/20	after	4.159459459	2.063320463	65.45444015	141.8198198	19.11505792	1031.892535	63.73642214	16.75315315	107.7306306	9.304504505	4.637065637	6.507464607	4.207091711	39.18360152	58.09731506	26.54921905	0.93001896	0.01407658	1.0500432	2.2916949	2.6211593	0.5190772	0.9244436	14.18915	8.747335	-0.08030389	1.2600346	1.1509148	-0.2157125	-0.1189378	0.34157506	2.2135518
2023/12/27	after	8.257014157	7.553410553	62.06988417	133.4590734	13.31467181	1028.484427	34.303861	16.3014157	145.4418275	12.56254826	5.85971686	10.48056628	5.216224998	80.16107546	108.2507105	42.03350358	1.7251209	0.108154714	0.9826153	1.8262099	2.6045282	2.080559	0.9100854	11.09928	0.05861172	-0.06951788	0.13256012	0.96428716	-1.2558773	0.28858328	1.0390764	11.725237
2024/1/10	after	10.68223938	10.08584299	71.75778636	158.7809524	15.02406692	1021.920077	38.64671815	15.02934363	135.6879022	11.71557272	5.571428571	9.350579151	7.037782601	52.04397875	72.00349325	28.83074859	1.488145	0.6707985	0.09833418	1.6412526	3.0141332	1.6311998	1.5783055	7.999511	0.578146	-0.14093518	0.4564041	-0.25836492	-0.1340685	-0.01761106	0.36426705	8.188457
2024/1/17	after	11.16383526	10.61763192	70.0043758	143.5212355	14.66988417	1021.636808	39.46718147	15.21788932	136.6770914	11.8005148	5.684684685	9.352767053	7.077145797	59.24310514	81.91181501	31.69178544	1.0569867	0.5111308	0.031604346	0.59849226	1.3081921	-0.07967149	1.3887193	7.9290295	0.33168563	-0.14829084	0.17030424	-0.14312667	-0.7779825	-0.11250662	-0.096312515	7.489983
2024/1/24	after	11.73899614	10.91441441	74.26087516	121.869112	16.65868726	1021.41686	53.62213642	15.35727156	115.5337194	9.970527671	4.895752896	8.340926641	7.783052885	29.00756935	42.91140607	21.33054134	0.31767958	0.22960985	0.7152782	0.013408764	-0.7140993	-0.18299311	1.535143	3.995779	0.90950835	-0.1605249	0.54094344	1.4261906	-0.44765678	0.9938801	0.12406678	1.5630126
2024/1/31	after	4.425997426	2.379279279	67.38828829	159.5658945	18.12960103	1030.534234	66.87953668	15.94195624	110.4445302	9.531402831	4.720720721	6.937194337	4.40881201	37.66097749	51.67901426	25.12941652	-0.12846841	0.16553803	-0.65503013	-0.8482596	1.1418675	-0.45150134	-0.33665648	4.1102033	0.6005604	-0.13931915	0.473354	1.1168767	-1.9397913	-0.5457402	0.48352107	1.2336366
2024/2/7	after	8.852638353	7.863963964	77.61364221	131.8027027	15.46177606	1023.858301	73.4020592	14.17194337	97.56241956	8.413384813	4.401544402	7.222265122	6.776632379	31.39216043	42.02717483	19.72045469	-0.18045288	0.47467324	0.28905672	-0.05346955	-0.14990248	-0.7784129	-0.6732868	-1.5390052	2.486689	0.11143238	0.7487774	2.1747847	-0.6812694	-0.45106032	0.089722306	0.54305273
2024/2/14	after	6.26048906	4.752252252	82.03474903	161.8011583	16.38906049	1024.265637	78.68455598	13.5046332	98.84401544	8.532818533	4.297297297	6.094851995	6.056662965	54.68873766	69.10659578	13.69297039	0.03615396	0.2261014	0.8387669	0.022784201	1.2306817	-0.8393274	-1.0262557	-2.3301597	1.2026122	-0.1304886	0.29843497	0.20523836	-0.92630553	0.90946215	0.47777128	0.98084414
2024/2/21	after	12.35791506	11.89317889	65.72689833	155.3229086	17.75302445	1023.252638	39.503861	17.30888031	180.3512227	15.58120978	6.945945946	12.01737452	7.159787554	31.24528558	50.72486619	12.70209112	-0.10318198	-0.07042692	-0.06955984	-0.033583425	0.30716705	-0.7970885	0.5552358	4.076892	-1.171522	0.076550394	-0.118973516	-1.1298584	-0.43986475	-0.3384708	0.6022913	-0.8189714
2024/2/28	after	12.02419562	10.6998713	75.69202059	153.1454311	22.2971686	1016.678764	65.2979408	15.18738739	130.0409266	11.23539254	5.186615187	8.897425997	8.075636009	26.04498044	40.0551433	12.24559817	0.11886487	-0.24259637	-0.13602212	1.6792438	0.18968968	-0.25883153	-0.4314862	2.3849745	0.020487834	-0.15644042	0.08454501	-0.7208016	-0.758235	-0.232082	-0.44678068	-1.1005007
2024/3/6	after	6.692921493	5.313770914	76.3	147.5341055	17.41274131	1025.356628	81.22175032	15.03848134	108.4957529	9.363577864	4.583011583	6.429472329	5.794549612	33.23075319	47.72738986	19.95570232	-0.32876396	0.2468625	-0.16100135	0.046870843	-0.2278675	-0.37679213	0.38114884	1.366583	0.951462	-0.22695264	0.1150165	0.69392234	-1.867186	-0.32282963	0.53616214	-0.9924016
2024/3/13	after	11.37670528	10.72998713	71.46074646	152.1239382	18.42419562	1017.13462	66.76537967	16.00553411	147.6770914	12.75199485	6.007722008	8.487258687	7.32156156	37.41975385	57.92469858	21.8759082	-0.16693336	0.14086346	-0.09476781	-0.23865636	-0.23200859	-0.35966343	-0.3877908	3.1608279	-1.0904558	-0.16454755	-0.16816399	0.052431993	-0.67818797	-0.6821803	0.34234604	0.7313167
2024/3/20	after	13.83217503	13.58790219	70.19202059	123.0387387	16.16499356	1019.754311	62.54350064	16.50656371	156.2208494	13.49356499	6.342342342	8.761003861	8.376235245	36.74202782	60.99981745	23.57403343	-0.34488758	-0.13249137	-0.17059349	-0.23036538	-2.2059162	-0.32556742	0.04617593	3.560778	-0.7682788	-0.16557714	0.30034953	-0.1577318	-0.7397544	-0.6406759	0.077715136	0.2812432
2024/3/27	after	15.92368082	15.6962677	67.93861004	149.688417	18.82380952	1017.9139	63.50707851	16.68996139	179.4460746	15.50514801	6.863577864	9.846846847	9.210160073	27.55972856	59.56444686	20.35218643	-0.33342743	-0.23788302	-0.48576546	-0.40530288	-0.2064666	-1.0500699	-0.010694261	4.128674	-1.2135067	0.096524045	-0.25025818	-0.40108094	-0.7115514	-0.34790814	0.06114454	-1.3763734
2024/4/3	after	18.85160875	18.84813385	72.49073359	174.8422136	20.92664093	1013.477091	63.05148005	16.9962677	196.0276705	16.94054054	7.28957529	9.821235521	11.70694333	27.49665429	46.77911435	18.9765075	-0.37090808	-0.13279518	-0.52722174	-1.0857494	0.87123424	-0.70019495	-0.44500968	4.7298913	-1.8695272	-0.21195066	-0.049151827	-0.96157885	-0.33742493	-0.5129581	-0.4403513	-1.1186603
2024/4/10	after	20.12432432	20.39099099	75.35045045	150.3294723	20.6957529	1009.915187	70.28700129	16.20849421	179.8893179	15.53938224	6.984555985	8.306563707	13.11426939	24.32902309	39.19257319	14.96626673	-0.2588935	-0.017361386	-0.1457194	-0.52656263	-0.26245365	-0.84439737	-1.0555	3.113867	-1.3608736	0.028564844	-0.072964534	0.57605803	-0.6402775	-0.22512522	-0.5015178	-1.4455427
2024/4/17	after	18.27863578	18.31917632	79.11402831	138.8374517	15.61428571	1015.54556	76.4963964	15.70939511	155.9223938	13.46177606	6.348777349	7.744530245	12.35031125	28.24352252	46.25378363	18.7786389	-0.1942267	-0.15979677	0.07985597	-0.35039088	-0.8482217	-0.64567256	-0.8263864	1.8218526	-0.5733155	-0.20376115	0.39437065	0.29077214	-1.1410517	-0.40979162	-0.58579934	-0.90542513
2024/4/24	after	22.0048906	22.44092664	77.45675676	147.0036036	19.46447876	1009.121107	65.47734878	15.75238095	206.7570142	17.85598456	7.731016731	9.269240669	15.03650902	23.57266948	43.52812547	15.60302877	0.01601177	-0.07051062	-0.23765086	-0.39356858	-0.13749364	-0.68844426	0.059503317	1.0403031	-1.4668528	-0.13327578	0.11914262	-0.45923898	-0.50439215	-0.39471325	0.11767743	-1.4207087
2024/5/1	after	20.76280566	21.03513514	77.84195624	153.0835264	16.16036036	1008.321493	72.37503218	15.86859717	193.5030888	16.70566281	7.446589447	8.501287001	14.06219616	25.03509918	45.78766604	16.27842014	0.019909315	-0.13380069	-0.30442613	-0.39842626	-0.49292204	-0.5272381	-0.4715252	1.2552783	-1.4575981	-0.055541873	0.019710742	0.32929823	-0.9424976	-0.4142336	-0.34966004	-0.7927172
2024/5/8	after	20.08378378	20.47747748	78.41969112	127.6893179	19.15714286	1009.557143	73.0988417	16.08043758	175.0339768	15.11763192	6.586872587	7.83976834	13.61611516	19.60768097	31.67838638	14.31818202	-0.2649557	-0.07696889	-0.18681696	-0.44220027	-1.2700179	-0.8512898	-0.7722505	2.5123234	-0.87975496	0.058500987	-0.09791766	0.20629176	-0.6109941	-0.38532856	-0.46759543	-1.0895827
