# Supplementary material for: Temporal Shifts in Climate-Influenza Dynamics: A Multi-Subtype Analysis in Southern China Spanning the COVID-19 Era
Source: Transbound Emerg Dis. 2025 Aug 11;2025:5581162. doi: 10.1155/tbed/5581162 (PMC12360877; doi:10.1155/tbed/5581162)
Supplement: Supporting Information 5 — The average positive rate of each subtype in different periods of the epidemic season. [file 5581162.f5.xlsx]

## Sheet: Sheet1
	Pre	Covid	Post
A/H3N2(winter) positive rate average	0.048609	0.018285	0.126698
A/H3N2(summer) positive rate average	0.058286	0.058083	0.031393
A/H1N1(summer) positive rate average	0.009345	4.6e-05	0.043249
B/Victoria(summer) positive rate average	0.016233	0.017502	0.00594
