# Supplementary material for: Temporal Shifts in Climate-Influenza Dynamics: A Multi-Subtype Analysis in Southern China Spanning the COVID-19 Era
Source: Transbound Emerg Dis. 2025 Aug 11;2025:5581162. doi: 10.1155/tbed/5581162 (PMC12360877; doi:10.1155/tbed/5581162)
Supplement: Supporting Information 6 — Thresholds for risk conversion of subtype infections induced by key environmental factors. [file 5581162.f6.xlsx]

## Sheet: Sheet1
Influenza A Subtypes and B Lineage	Period	Environmental Factors	Intersection value	95% CI
H3N2	Pre COVID-19 Era	Visibility	6.07	[6.31,16.08]
			6.46	[6.14,16.17]
			6.61	[6.27,16.16]
			7.29	[6.25,16.16]
			7.56	[6.24,16.15]
			7.84	[6.34,16.17]
			8.06	[6.24,16.13]
			8.24	[6.24,16.08]
			8.64	[6.32,16.16]
			8.81	[6.22,16.13]
			8.92	[6.20,16.16]
			9.05	[6.22,16.16]
			10.59	[6.33,16.34]
			10.88	[6.30,16.17]
			11.04	[6.33,16.16]
			11.37	[6.32,16.17]
			14.03	[6.23,16.17]
			14.33	[6.28,16.09]
			14.98	[6.34,16.16]
			15.31	[6.32,16.15]
			15.58	[6.29,16.18]
			15.81	[6.35,16.16]
			16.08	[6.21,16.32]
H3N2	COVID-19 Era	Visibility	15.79	[15.56,16.07]
	Post COVID-19 Era		13.72	[13.74,18.69]
			13.94	[13.74,18.70]
			14.43	[13.74,18.70]
			14.7	[13.74,18.69]
			15	[13.73,18.70]
			15.42	[13.73,18.70]
			15.93	[13.73,18.68]
			16.48	[13.73,18.70]
			16.54	[13.74,18.70]
			17.36	[13.74,18.70]
			18.06	[13.74,18.69]
			18.22	[13.73,18.69]
			18.57	[13.74,18.70]
			18.69	[13.74,18.70]
H3N2	Pre COVID-19 Era	Absolute humidity	17.08	[6.20,21.83]
	COVID-19 Era		14.93	[14.48,15.58]
H3N2	Post COVID-19 Era	Absolute humidity	8.49	[5.00,20.53]
			8.84	[5.14,20.45]
			9.56	[5.05,20.19]
			9.94	[5.24,20.36]
			13.11	[4.93,20.19]
			13.79	[5.24,20.21]
			14.44	[5.21,20.22]
			14.99	[5.21,20.46]
			15.25	[5.40,20.31]
			16.07	[5.18,20.06]
			16.58	[5.25,20.39]
			17.25	[5.17,20.21]
			17.66	[5.38,20.40]
			19.23	[5.13,20.29]
			19.6	[5.21,20.13]
H1N1	Pre COVID-19 Era	Visibility	6.72	[6.50,15.19]
			9.6	[6.48,15.20]
			15.01	[6.51,15.21]
H1N1	COVID-19 Era	Visibility	9.93	[9.87,19.23]
			15.41	[9.90,19.27]
			16.06	[9.88,19.26]
			16.35	[9.82,19.26]
			17.44	[9.85,19.32]
			17.91	[9.88,19.25]
			18.22	[9.85,19.23]
			18.9	[9.88,19.24]
			19.41	[9.81,19.22]
H1N1	Post COVID-19 Era	Visibility	13.64	[13.72,18.72]
			13.76	[13.71,18.72]
			13.91	[13.76,18.72]
			14.03	[13.72,18.72]
			14.32	[13.70,18.72]
			14.42	[13.69,18.72]
			14.56	[13.71,18.72]
			14.68	[13.72,18.72]
			15.35	[13.74,18.72]
			15.51	[13.71,18.72]
			15.61	[13.70,18.72]
			15.96	[13.73,18.72]
			16.05	[13.71,18.71]
			16.32	[13.69,18.72]
			16.49	[13.69,18.72]
			17.14	[13.74,18.72]
			17.18	[13.75,18.72]
			17.36	[13.73,18.72]
			17.54	[13.72,18.72]
			17.7	[13.76,18.71]
			17.85	[13.70,18.73]
			17.97	[13.75,18.72]
			18.08	[13.73,18.72]
			18.21	[13.70,18.72]
			18.33	[13.76,18.72]
			18.46	[13.71,18.72]
			18.58	[13.69,18.72]
			18.71	[13.70,18.72]
			18.84	[13.74,18.72]
H1N1	Pre COVID-19 Era	Absolute humidity	11.44	[11.23,11.62]
	COVID-19 Era		11.44	[11.18,12.00]
H1N1	Post COVID-19 Era	Absolute humidity	5.36	[5.18,19.95]
			5.84	[5.24,19.90]
			8.99	[5.20,20.18]
			9	[5.15,19.95]
			9.57	[4.57,19.91]
			9.89	[4.75,20.19]
			11.56	[4.71,20.05]
			14.33	[5.20,20.21]
			14.63	[5.07,19.95]
			16.35	[4.57,19.91]
			16.67	[5.13,20.01]
B/Victoria	Pre COVID-19 Era	Visibility	6.11	[6.10,16.42]
			6.28	[6.12,16.45]
			6.78	[6.10,16.42]
			10.46	[6.10,16.41]
			10.72	[6.11,16.40]
			10.74	[6.10,16.41]
			16.3	[6.11,16.40]
B/Victoria	COVID-19 Era	Visibility	8.53	[8.44,17.70]
			9.24	[8.43,17.69]
			10.58	[8.44,17.70]
			11.05	[8.39,17.70]
			11.85	[8.43,17.65]
			16.36	[8.42,17.71]
B/Victoria	Post COVID-19 Era	Visibility	15.41	[14.07,18.71]
			15.88	[14.08,18.72]
			16.12	[14.04,18.72]
B/Victoria	Pre COVID-19 Era	Absolute humidity	8.96	[8.80,15.91]
	COVID-19 Era		8.72	[4.44,21.84]
	Post COVID-19 Era		8.58	[8.40,20.15]
			16.32	[8.43,20.62]
			16.93	[8.42,20.38]
